# Supplementary material for: Dibenzoacridinium derivatives: a new class of G-quadruplex ligands with anti-HIV-1 properties
Source: RSC Med Chem. 2026 Jul 6;17(7):3426–46. doi: 10.1039/d5md01178g (PMC13334477; doi:10.1039/d5md01178g)
Supplement: MD-017-D5MD01178G-s002 [file MD-017-D5MD01178G-s002.cif]

# Supplementary Information (SI) for RSC Medicinal Chemistry.
# This journal is © The Royal Society of Chemistry 2026

####################################################################### 
# 
# This file contains crystal structure data downloaded from the 
# Cambridge Structural Database (CSD) hosted by the Cambridge 
# Crystallographic Data Centre (CCDC).
# 
# Full information about CCDC data access policies and citation 
# guidelines are available at http://www.ccdc.cam.ac.uk/access/V1 
# 
# Audit and citation data items may have been added by the CCDC. 
# Please retain this information to preserve the provenance of 
# this file and to allow appropriate attribution of the data. 
# 
#######################################################################

data_co31_a
_database_code_depnum_ccdc_archive 'CCDC 2419961'
loop_
_audit_author_name
_audit_author_address
'Brice Kauffmann'
;CNRS
France
;
_audit_update_record             
;
2025-01-27 deposited with the CCDC.	2026-05-21 downloaded from the CCDC.
;
_audit_creation_date             2025-01-27
_audit_creation_method           
;
Olex2 1.5
(compiled 2023.11.24 svn.r209d9fb for OlexSys, GUI svn.r6928)
;
_shelx_SHELXL_version_number     2019/3
loop_
_audit_author_email
b.kauffmann@iecb.u-bordeaux.fr
_chemical_name_common            ?
_chemical_name_systematic        co31
_chemical_formula_moiety         'Cl, C H2 Cl2, C29 H22 N O2'
_chemical_formula_sum            'C30 H24 Cl3 N O2'
_chemical_formula_weight         536.85
_chemical_melting_point          ?
loop_
_atom_type_symbol
_atom_type_description
_atom_type_scat_dispersion_real
_atom_type_scat_dispersion_imag
_atom_type_scat_source
C C 0.0181 0.0091 'International Tables Vol C Tables 4.2.6.8 and 6.1.1.4'
H H 0.0000 0.0000 'International Tables Vol C Tables 4.2.6.8 and 6.1.1.4'
Cl Cl 0.3639 0.7018 'International Tables Vol C Tables 4.2.6.8 and 6.1.1.4'
N N 0.0311 0.0180 'International Tables Vol C Tables 4.2.6.8 and 6.1.1.4'
O O 0.0492 0.0322 'International Tables Vol C Tables 4.2.6.8 and 6.1.1.4'

_shelx_space_group_comment       
;
The symmetry employed for this shelxl refinement is uniquely defined
by the following loop, which should always be used as a source of
symmetry information in preference to the above space-group names.
They are only intended as comments.
;
_space_group_crystal_system      triclinic
_space_group_IT_number           2
_space_group_name_H-M_alt        'P -1'
_space_group_name_Hall           '-P 1'
loop_
_space_group_symop_operation_xyz
'x, y, z'
'-x, -y, -z'

_cell_length_a                   10.668(2)
_cell_length_b                   11.534(2)
_cell_length_c                   11.888(2)
_cell_angle_alpha                109.60(3)
_cell_angle_beta                 101.33(3)
_cell_angle_gamma                106.24(3)
_cell_volume                     1253.0(5)
_cell_formula_units_Z            2
_cell_measurement_reflns_used    10410
_cell_measurement_temperature    120
_cell_measurement_theta_max      47.231
_cell_measurement_theta_min      4.168
_shelx_estimated_absorpt_T_max   0.843
_shelx_estimated_absorpt_T_min   0.843
_exptl_absorpt_coefficient_mu    3.546
_exptl_absorpt_correction_T_max  ?
_exptl_absorpt_correction_T_min  ?
_exptl_absorpt_correction_type   none
_exptl_absorpt_process_details   ?
_exptl_absorpt_special_details   ?
_exptl_crystal_colour            clear
_exptl_crystal_colour_lustre     clear
_exptl_crystal_density_diffrn    1.423
_exptl_crystal_density_meas      ?
_exptl_crystal_density_method    ?
_exptl_crystal_description       block
_exptl_crystal_F_000             556
_exptl_crystal_size_max          0.05
_exptl_crystal_size_mid          0.05
_exptl_crystal_size_min          0.05
_exptl_transmission_factor_max   ?
_exptl_transmission_factor_min   ?
_diffrn_reflns_av_R_equivalents  0.0302
_diffrn_reflns_av_unetI/netI     0.0229
_diffrn_reflns_Laue_measured_fraction_full 0.922
_diffrn_reflns_Laue_measured_fraction_max 0.922
_diffrn_reflns_limit_h_max       8
_diffrn_reflns_limit_h_min       -10
_diffrn_reflns_limit_k_max       10
_diffrn_reflns_limit_k_min       -10
_diffrn_reflns_limit_l_max       11
_diffrn_reflns_limit_l_min       -11
_diffrn_reflns_number            10410
_diffrn_reflns_point_group_measured_fraction_full 0.922
_diffrn_reflns_point_group_measured_fraction_max 0.922
_diffrn_reflns_theta_full        47.231
_diffrn_reflns_theta_max         47.231
_diffrn_reflns_theta_min         4.168
_diffrn_ambient_temperature      120
_diffrn_detector                 'Bruker Platinum 135 CCD'
_diffrn_detector_area_resol_mean ?
_diffrn_detector_type            'CCD area detector'
_diffrn_measured_fraction_theta_full 0.922
_diffrn_measured_fraction_theta_max 0.922
_diffrn_measurement_device       'three-circle diffractometer'
_diffrn_measurement_device_type  'Bruker P4'
_diffrn_measurement_method       '\w scans'
_diffrn_radiation_monochromator  'Helios Optics'
_diffrn_radiation_probe          x-ray
_diffrn_radiation_type           CuK\a
_diffrn_radiation_wavelength     1.54178
_diffrn_source                   'rotating anode'
_diffrn_source_type              'Bruker microsctar X8-PROTEUM'
_diffrn_special_details          ?
_reflns_Friedel_coverage         0.000
_reflns_Friedel_fraction_full    .
_reflns_Friedel_fraction_max     .
_reflns_number_gt                1912
_reflns_number_total             2090
_reflns_special_details          
;
 Reflections were merged by SHELXL according to the crystal
 class for the calculation of statistics and refinement.
 
 _reflns_Friedel_fraction is defined as the number of unique
 Friedel pairs measured divided by the number that would be
 possible theoretically, ignoring centric projections and
 systematic absences.
;
_reflns_threshold_expression     'I > 2\s(I)'
_computing_cell_refinement       ?
_computing_data_collection       ?
_computing_data_reduction        ?
_computing_molecular_graphics    'Olex2 1.5 (Dolomanov et al., 2009)'
_computing_publication_material  'Olex2 1.5 (Dolomanov et al., 2009)'
_computing_structure_refinement  'SHELXL 2019/3 (Sheldrick, 2015)'
_computing_structure_solution    'SHELXT 2018/2 (Sheldrick, 2018)'
_refine_diff_density_max         0.271
_refine_diff_density_min         -0.278
_refine_diff_density_rms         0.039
_refine_ls_extinction_coef       .
_refine_ls_extinction_method     none
_refine_ls_goodness_of_fit_ref   1.045
_refine_ls_hydrogen_treatment    constr
_refine_ls_matrix_type           full
_refine_ls_number_parameters     327
_refine_ls_number_reflns         2090
_refine_ls_number_restraints     0
_refine_ls_R_factor_all          0.0348
_refine_ls_R_factor_gt           0.0310
_refine_ls_restrained_S_all      1.045
_refine_ls_shift/su_max          0.000
_refine_ls_shift/su_mean         0.000
_refine_ls_structure_factor_coef Fsqd
_refine_ls_weighting_details     
'w=1/[\s^2^(Fo^2^)+(0.0451P)^2^+1.1075P] where P=(Fo^2^+2Fc^2^)/3'
_refine_ls_weighting_scheme      calc
_refine_ls_wR_factor_gt          0.0821
_refine_ls_wR_factor_ref         0.0851
_refine_special_details          ?
_olex2_refinement_description    
;
1. Fixed Uiso
 At 1.2 times of:
  All C(H) groups, All C(H,H) groups
 At 1.5 times of:
  All C(H,H,H) groups
2.a Secondary CH2 refined with riding coordinates:
 C010(H01A,H01B)
2.b Aromatic/amide H refined with riding coordinates:
 C007(H007), C00H(H00H), C00J(H00J), C00K(H00K), C00L(H00L), C00M(H00M),
 C00N(H00N), C00O(H00O), C00P(H00P), C00Q(H00Q), C00R(H00R), C00S(H00S),
 C00T(H00T), C00V(H00V), C00W(H00W), C00X(H00X)
2.c Idealised Me refined as rotating group:
 C00Y(H00A,H00B,H00C), C00Z(H00D,H00E,H00F)
;
_atom_sites_solution_hydrogens   geom
_atom_sites_solution_primary     dual
_atom_sites_solution_secondary   ?
loop_
_atom_site_label
_atom_site_type_symbol
_atom_site_fract_x
_atom_site_fract_y
_atom_site_fract_z
_atom_site_U_iso_or_equiv
_atom_site_adp_type
_atom_site_occupancy
_atom_site_site_symmetry_order
_atom_site_calc_flag
_atom_site_refinement_flags_posn
_atom_site_refinement_flags_adp
_atom_site_refinement_flags_occupancy
_atom_site_disorder_assembly
_atom_site_disorder_group
Cl01 Cl 0.09437(8) 0.26043(8) 1.14800(7) 0.0389(3) Uani 1 1 d . . . . .
Cl02 Cl -0.01914(9) 0.07584(8) 0.71008(8) 0.0528(3) Uani 1 1 d . . . . .
Cl03 Cl 0.22570(9) 0.06346(8) 0.85373(8) 0.0499(3) Uani 1 1 d . . . . .
O004 O 0.6717(2) 0.47018(19) 0.0433(2) 0.0308(6) Uani 1 1 d . . . . .
O005 O -0.1847(2) 0.2208(2) 0.5771(2) 0.0353(6) Uani 1 1 d . . . . .
N006 N 0.4657(2) 0.7794(2) 0.6333(2) 0.0225(7) Uani 1 1 d . . . . .
C007 C 0.3369(3) 0.5277(3) 0.4476(3) 0.0217(8) Uani 1 1 d . . . . .
H007 H 0.292001 0.440300 0.382978 0.026 Uiso 1 1 calc R U . . .
C008 C 0.1651(3) 0.4741(3) 0.5555(3) 0.0209(8) Uani 1 1 d . . . . .
C009 C 0.5065(3) 0.5782(3) 0.3354(3) 0.0204(8) Uani 1 1 d . . . . .
C00A C 0.3514(3) 0.6957(3) 0.6420(3) 0.0222(8) Uani 1 1 d . . . . .
C00B C 0.4521(3) 0.6137(3) 0.4384(3) 0.0203(8) Uani 1 1 d . . . . .
C00C C 0.2853(3) 0.5637(3) 0.5462(3) 0.0209(8) Uani 1 1 d . . . . .
C00D C 0.1152(3) 0.5220(3) 0.6553(3) 0.0230(8) Uani 1 1 d . . . . .
C00E C 0.5334(3) 0.9150(3) 0.7328(3) 0.0234(8) Uani 1 1 d . . . . .
C00F C 0.5172(3) 0.7443(3) 0.5360(3) 0.0214(8) Uani 1 1 d . . . . .
C00G C 0.6233(3) 0.6723(3) 0.3341(3) 0.0219(8) Uani 1 1 d . . . . .
C00H C 0.2989(3) 0.7396(3) 0.7421(3) 0.0256(8) Uani 1 1 d . . . . .
H00H H 0.344523 0.827244 0.806355 0.031 Uiso 1 1 calc R U . . .
C00I C 0.6237(3) 0.5140(3) 0.1411(3) 0.0243(8) Uani 1 1 d . . . . .
C00J C 0.4496(3) 0.4508(3) 0.2339(3) 0.0247(8) Uani 1 1 d . . . . .
H00J H 0.369935 0.385448 0.230800 0.030 Uiso 1 1 calc R U . . .
C00K C 0.5072(3) 0.4204(3) 0.1410(3) 0.0255(8) Uani 1 1 d . . . . .
H00K H 0.467470 0.333832 0.074539 0.031 Uiso 1 1 calc R U . . .
C00L C -0.0022(3) 0.4390(3) 0.6662(3) 0.0262(8) Uani 1 1 d . . . . .
H00L H -0.036000 0.471944 0.733585 0.031 Uiso 1 1 calc R U . . .
C00M C 0.6334(3) 0.8372(3) 0.5312(3) 0.0271(8) Uani 1 1 d . . . . .
H00M H 0.676298 0.924394 0.596439 0.033 Uiso 1 1 calc R U . . .
C00N C 0.1841(3) 0.6569(3) 0.7460(3) 0.0259(8) Uani 1 1 d . . . . .
H00N H 0.147369 0.689272 0.811277 0.031 Uiso 1 1 calc R U . . .
C00O C 0.4771(3) 1.0071(3) 0.7276(3) 0.0265(8) Uani 1 1 d . . . . .
H00O H 0.395962 0.983666 0.661207 0.032 Uiso 1 1 calc R U . . .
C00P C 0.6805(3) 0.6393(3) 0.2368(3) 0.0241(8) Uani 1 1 d . . . . .
H00P H 0.758818 0.703925 0.237129 0.029 Uiso 1 1 calc R U . . .
C00Q C 0.6827(3) 0.8020(3) 0.4348(3) 0.0263(8) Uani 1 1 d . . . . .
H00Q H 0.760321 0.865976 0.433376 0.032 Uiso 1 1 calc R U . . .
C00R C -0.0172(3) 0.2611(3) 0.4797(3) 0.0269(8) Uani 1 1 d . . . . .
H00R H -0.062398 0.171105 0.420361 0.032 Uiso 1 1 calc R U . . .
C00S C 0.0958(3) 0.3410(3) 0.4676(3) 0.0252(8) Uani 1 1 d . . . . .
H00S H 0.127924 0.306572 0.399394 0.030 Uiso 1 1 calc R U . . .
C00T C 0.6520(3) 0.9455(3) 0.8261(3) 0.0288(8) Uani 1 1 d . . . . .
H00T H 0.688897 0.879881 0.827739 0.035 Uiso 1 1 calc R U . . .
C00U C -0.0673(3) 0.3100(3) 0.5786(3) 0.0274(9) Uani 1 1 d . . . . .
C00V C 0.7162(3) 1.0747(3) 0.9177(3) 0.0324(9) Uani 1 1 d . . . . .
H00V H 0.799040 1.098729 0.982466 0.039 Uiso 1 1 calc R U . . .
C00W C 0.5411(3) 1.1353(3) 0.8214(3) 0.0308(8) Uani 1 1 d . . . . .
H00W H 0.502644 1.200248 0.821118 0.037 Uiso 1 1 calc R U . . .
C00X C 0.6604(3) 1.1679(3) 0.9150(3) 0.0325(9) Uani 1 1 d . . . . .
H00X H 0.704778 1.256047 0.978480 0.039 Uiso 1 1 calc R U . . .
C00Y C -0.2269(3) 0.2576(3) 0.6859(3) 0.0407(10) Uani 1 1 d . . . . .
H00A H -0.310469 0.185748 0.674116 0.061 Uiso 1 1 calc R U . . .
H00B H -0.246115 0.338509 0.698613 0.061 Uiso 1 1 calc R U . . .
H00C H -0.153348 0.273757 0.759790 0.061 Uiso 1 1 calc R U . . .
C00Z C 0.7884(3) 0.5630(3) 0.0369(3) 0.0366(9) Uani 1 1 d . . . . .
H00D H 0.811445 0.519614 -0.038050 0.055 Uiso 1 1 calc R U . . .
H00E H 0.867193 0.594543 0.112528 0.055 Uiso 1 1 calc R U . . .
H00F H 0.766373 0.638464 0.031739 0.055 Uiso 1 1 calc R U . . .
C010 C 0.0531(3) 0.0461(3) 0.8416(3) 0.0448(10) Uani 1 1 d . . . . .
H01A H 0.049845 0.110268 0.919918 0.054 Uiso 1 1 calc R U . . .
H01B H -0.000981 -0.044574 0.830079 0.054 Uiso 1 1 calc R U . . .

loop_
_atom_site_aniso_label
_atom_site_aniso_U_11
_atom_site_aniso_U_22
_atom_site_aniso_U_33
_atom_site_aniso_U_23
_atom_site_aniso_U_13
_atom_site_aniso_U_12
Cl01 0.0337(5) 0.0410(5) 0.0292(5) 0.0083(4) 0.0116(4) 0.0023(4)
Cl02 0.0397(6) 0.0447(6) 0.0575(7) 0.0179(5) -0.0018(4) 0.0084(4)
Cl03 0.0439(6) 0.0512(6) 0.0570(7) 0.0251(5) 0.0141(5) 0.0195(4)
O004 0.0356(14) 0.0289(13) 0.0289(15) 0.0099(11) 0.0186(11) 0.0102(11)
O005 0.0348(14) 0.0407(14) 0.0319(15) 0.0184(12) 0.0176(12) 0.0075(12)
N006 0.0231(16) 0.0200(17) 0.0194(18) 0.0044(15) 0.0033(14) 0.0079(14)
C007 0.0236(19) 0.0180(18) 0.018(2) 0.0050(16) 0.0013(16) 0.0069(17)
C008 0.0223(19) 0.027(2) 0.016(2) 0.0106(18) 0.0059(17) 0.0114(18)
C009 0.0217(19) 0.022(2) 0.016(2) 0.0056(18) 0.0032(17) 0.0108(17)
C00A 0.025(2) 0.026(2) 0.015(2) 0.0073(18) 0.0028(17) 0.0120(19)
C00B 0.0209(19) 0.022(2) 0.016(2) 0.0059(18) 0.0010(17) 0.0112(17)
C00C 0.024(2) 0.024(2) 0.015(2) 0.0082(18) 0.0042(17) 0.0125(18)
C00D 0.023(2) 0.027(2) 0.021(2) 0.0120(18) 0.0044(17) 0.0120(18)
C00E 0.026(2) 0.019(2) 0.021(2) 0.0037(16) 0.0075(17) 0.0069(17)
C00F 0.023(2) 0.024(2) 0.016(2) 0.0058(18) 0.0052(17) 0.0115(18)
C00G 0.0199(19) 0.024(2) 0.021(2) 0.0099(18) 0.0043(17) 0.0081(17)
C00H 0.030(2) 0.0247(19) 0.017(2) 0.0038(16) 0.0040(17) 0.0111(18)
C00I 0.026(2) 0.030(2) 0.024(2) 0.015(2) 0.0105(18) 0.0140(19)
C00J 0.0246(18) 0.026(2) 0.025(2) 0.0129(19) 0.0080(18) 0.0085(16)
C00K 0.030(2) 0.0217(19) 0.020(2) 0.0051(16) 0.0066(18) 0.0090(18)
C00L 0.028(2) 0.037(2) 0.0202(19) 0.0137(19) 0.0107(16) 0.0166(19)
C00M 0.024(2) 0.0212(19) 0.025(2) 0.0025(16) 0.0040(17) 0.0041(17)
C00N 0.029(2) 0.034(2) 0.0182(19) 0.0095(18) 0.0102(16) 0.0173(18)
C00O 0.0264(19) 0.027(2) 0.023(2) 0.0083(18) 0.0083(15) 0.0080(18)
C00P 0.0210(18) 0.024(2) 0.025(2) 0.0113(18) 0.0065(18) 0.0048(16)
C00Q 0.0236(19) 0.023(2) 0.027(2) 0.0078(18) 0.0071(18) 0.0044(16)
C00R 0.032(2) 0.0229(19) 0.021(2) 0.0071(17) 0.0073(17) 0.0068(18)
C00S 0.029(2) 0.026(2) 0.0200(19) 0.0091(18) 0.0075(16) 0.0109(18)
C00T 0.034(2) 0.026(2) 0.025(2) 0.0088(18) 0.0055(17) 0.0134(16)
C00U 0.026(2) 0.032(2) 0.028(2) 0.019(2) 0.0075(18) 0.0084(19)
C00V 0.035(2) 0.028(2) 0.022(2) 0.0065(18) 0.0010(16) 0.0052(19)
C00W 0.038(2) 0.029(2) 0.033(2) 0.0150(19) 0.0185(19) 0.0156(17)
C00X 0.046(2) 0.0211(19) 0.022(2) 0.0037(16) 0.0123(19) 0.0063(18)
C00Y 0.034(2) 0.051(2) 0.048(3) 0.031(2) 0.0200(19) 0.0141(18)
C00Z 0.038(2) 0.040(2) 0.034(2) 0.0154(17) 0.0192(17) 0.0127(18)
C010 0.040(2) 0.034(2) 0.053(2) 0.0089(18) 0.0253(18) 0.0080(17)

_geom_special_details            
;
 All esds (except the esd in the dihedral angle between two l.s. planes)
 are estimated using the full covariance matrix.  The cell esds are taken
 into account individually in the estimation of esds in distances, angles
 and torsion angles; correlations between esds in cell parameters are only
 used when they are defined by crystal symmetry.  An approximate (isotropic)
 treatment of cell esds is used for estimating esds involving l.s. planes.
;
loop_
_geom_bond_atom_site_label_1
_geom_bond_atom_site_label_2
_geom_bond_distance
_geom_bond_site_symmetry_2
_geom_bond_publ_flag
Cl02 C010 1.786(4) . ?
Cl03 C010 1.767(3) . ?
O004 C00I 1.362(4) . ?
O004 C00Z 1.431(4) . ?
O005 C00U 1.373(4) . ?
O005 C00Y 1.422(4) . ?
N006 C00A 1.374(4) . ?
N006 C00E 1.469(4) . ?
N006 C00F 1.366(4) . ?
C007 H007 0.9500 . ?
C007 C00B 1.396(4) . ?
C007 C00C 1.380(4) . ?
C008 C00C 1.455(4) . ?
C008 C00D 1.403(4) . ?
C008 C00S 1.407(4) . ?
C009 C00B 1.442(4) . ?
C009 C00G 1.412(4) . ?
C009 C00J 1.417(4) . ?
C00A C00C 1.426(4) . ?
C00A C00H 1.415(4) . ?
C00B C00F 1.422(4) . ?
C00D C00L 1.406(4) . ?
C00D C00N 1.431(4) . ?
C00E C00O 1.371(4) . ?
C00E C00T 1.376(4) . ?
C00F C00M 1.418(4) . ?
C00G C00P 1.402(4) . ?
C00G C00Q 1.429(4) . ?
C00H H00H 0.9500 . ?
C00H C00N 1.345(4) . ?
C00I C00K 1.399(4) . ?
C00I C00P 1.373(4) . ?
C00J H00J 0.9500 . ?
C00J C00K 1.360(4) . ?
C00K H00K 0.9500 . ?
C00L H00L 0.9500 . ?
C00L C00U 1.371(4) . ?
C00M H00M 0.9500 . ?
C00M C00Q 1.342(4) . ?
C00N H00N 0.9500 . ?
C00O H00O 0.9500 . ?
C00O C00W 1.388(4) . ?
C00P H00P 0.9500 . ?
C00Q H00Q 0.9500 . ?
C00R H00R 0.9500 . ?
C00R C00S 1.363(4) . ?
C00R C00U 1.398(4) . ?
C00S H00S 0.9500 . ?
C00T H00T 0.9500 . ?
C00T C00V 1.386(4) . ?
C00V H00V 0.9500 . ?
C00V C00X 1.373(4) . ?
C00W H00W 0.9500 . ?
C00W C00X 1.376(4) . ?
C00X H00X 0.9500 . ?
C00Y H00A 0.9800 . ?
C00Y H00B 0.9800 . ?
C00Y H00C 0.9800 . ?
C00Z H00D 0.9800 . ?
C00Z H00E 0.9800 . ?
C00Z H00F 0.9800 . ?
C010 H01A 0.9900 . ?
C010 H01B 0.9900 . ?

loop_
_geom_angle_atom_site_label_1
_geom_angle_atom_site_label_2
_geom_angle_atom_site_label_3
_geom_angle
_geom_angle_site_symmetry_1
_geom_angle_site_symmetry_3
_geom_angle_publ_flag
C00I O004 C00Z 117.7(2) . . ?
C00U O005 C00Y 117.1(3) . . ?
C00A N006 C00E 117.8(3) . . ?
C00F N006 C00A 123.6(3) . . ?
C00F N006 C00E 118.6(3) . . ?
C00B C007 H007 118.4 . . ?
C00C C007 H007 118.4 . . ?
C00C C007 C00B 123.2(3) . . ?
C00D C008 C00C 119.0(3) . . ?
C00D C008 C00S 118.5(3) . . ?
C00S C008 C00C 122.6(3) . . ?
C00G C009 C00B 119.7(3) . . ?
C00G C009 C00J 117.1(3) . . ?
C00J C009 C00B 123.2(3) . . ?
N006 C00A C00C 118.2(3) . . ?
N006 C00A C00H 121.1(3) . . ?
C00H C00A C00C 120.7(3) . . ?
C007 C00B C009 123.8(3) . . ?
C007 C00B C00F 117.4(3) . . ?
C00F C00B C009 118.8(3) . . ?
C007 C00C C008 123.1(3) . . ?
C007 C00C C00A 118.4(3) . . ?
C00A C00C C008 118.5(3) . . ?
C008 C00D C00L 120.6(3) . . ?
C008 C00D C00N 119.5(3) . . ?
C00L C00D C00N 119.9(3) . . ?
C00O C00E N006 118.5(3) . . ?
C00O C00E C00T 122.5(3) . . ?
C00T C00E N006 119.0(3) . . ?
N006 C00F C00B 119.2(3) . . ?
N006 C00F C00M 120.5(3) . . ?
C00M C00F C00B 120.2(3) . . ?
C009 C00G C00Q 118.5(3) . . ?
C00P C00G C009 120.9(3) . . ?
C00P C00G C00Q 120.6(3) . . ?
C00A C00H H00H 120.1 . . ?
C00N C00H C00A 119.8(3) . . ?
C00N C00H H00H 120.1 . . ?
O004 C00I C00K 115.3(3) . . ?
O004 C00I C00P 125.4(3) . . ?
C00P C00I C00K 119.3(3) . . ?
C009 C00J H00J 119.4 . . ?
C00K C00J C009 121.2(3) . . ?
C00K C00J H00J 119.4 . . ?
C00I C00K H00K 119.3 . . ?
C00J C00K C00I 121.3(3) . . ?
C00J C00K H00K 119.3 . . ?
C00D C00L H00L 120.4 . . ?
C00U C00L C00D 119.3(3) . . ?
C00U C00L H00L 120.4 . . ?
C00F C00M H00M 119.9 . . ?
C00Q C00M C00F 120.1(3) . . ?
C00Q C00M H00M 119.9 . . ?
C00D C00N H00N 118.8 . . ?
C00H C00N C00D 122.4(3) . . ?
C00H C00N H00N 118.8 . . ?
C00E C00O H00O 120.7 . . ?
C00E C00O C00W 118.6(3) . . ?
C00W C00O H00O 120.7 . . ?
C00G C00P H00P 119.9 . . ?
C00I C00P C00G 120.3(3) . . ?
C00I C00P H00P 119.9 . . ?
C00G C00Q H00Q 118.6 . . ?
C00M C00Q C00G 122.7(3) . . ?
C00M C00Q H00Q 118.6 . . ?
C00S C00R H00R 119.6 . . ?
C00S C00R C00U 120.8(3) . . ?
C00U C00R H00R 119.6 . . ?
C008 C00S H00S 119.8 . . ?
C00R C00S C008 120.4(3) . . ?
C00R C00S H00S 119.8 . . ?
C00E C00T H00T 120.9 . . ?
C00E C00T C00V 118.2(3) . . ?
C00V C00T H00T 120.9 . . ?
O005 C00U C00R 114.9(3) . . ?
C00L C00U O005 124.6(3) . . ?
C00L C00U C00R 120.4(3) . . ?
C00T C00V H00V 119.9 . . ?
C00X C00V C00T 120.1(3) . . ?
C00X C00V H00V 119.9 . . ?
C00O C00W H00W 120.1 . . ?
C00X C00W C00O 119.7(3) . . ?
C00X C00W H00W 120.1 . . ?
C00V C00X C00W 120.8(3) . . ?
C00V C00X H00X 119.6 . . ?
C00W C00X H00X 119.6 . . ?
O005 C00Y H00A 109.5 . . ?
O005 C00Y H00B 109.5 . . ?
O005 C00Y H00C 109.5 . . ?
H00A C00Y H00B 109.5 . . ?
H00A C00Y H00C 109.5 . . ?
H00B C00Y H00C 109.5 . . ?
O004 C00Z H00D 109.5 . . ?
O004 C00Z H00E 109.5 . . ?
O004 C00Z H00F 109.5 . . ?
H00D C00Z H00E 109.5 . . ?
H00D C00Z H00F 109.5 . . ?
H00E C00Z H00F 109.5 . . ?
Cl02 C010 H01A 109.9 . . ?
Cl02 C010 H01B 109.9 . . ?
Cl03 C010 Cl02 109.09(19) . . ?
Cl03 C010 H01A 109.9 . . ?
Cl03 C010 H01B 109.9 . . ?
H01A C010 H01B 108.3 . . ?

loop_
_geom_torsion_atom_site_label_1
_geom_torsion_atom_site_label_2
_geom_torsion_atom_site_label_3
_geom_torsion_atom_site_label_4
_geom_torsion
_geom_torsion_site_symmetry_1
_geom_torsion_site_symmetry_2
_geom_torsion_site_symmetry_3
_geom_torsion_site_symmetry_4
_geom_torsion_publ_flag
O004 C00I C00K C00J 179.3(2) . . . . ?
O004 C00I C00P C00G -178.7(2) . . . . ?
N006 C00A C00C C007 -1.8(4) . . . . ?
N006 C00A C00C C008 179.4(2) . . . . ?
N006 C00A C00H C00N 177.8(2) . . . . ?
N006 C00E C00O C00W -179.9(3) . . . . ?
N006 C00E C00T C00V 178.6(3) . . . . ?
N006 C00F C00M C00Q -179.5(2) . . . . ?
C007 C00B C00F N006 0.2(4) . . . . ?
C007 C00B C00F C00M -179.0(2) . . . . ?
C008 C00D C00L C00U 0.5(4) . . . . ?
C008 C00D C00N C00H -2.4(4) . . . . ?
C009 C00B C00F N006 179.3(2) . . . . ?
C009 C00B C00F C00M 0.1(4) . . . . ?
C009 C00G C00P C00I -0.3(4) . . . . ?
C009 C00G C00Q C00M 1.1(4) . . . . ?
C009 C00J C00K C00I -0.7(4) . . . . ?
C00A N006 C00E C00O -79.7(3) . . . . ?
C00A N006 C00E C00T 101.5(3) . . . . ?
C00A N006 C00F C00B -1.1(4) . . . . ?
C00A N006 C00F C00M 178.1(2) . . . . ?
C00A C00H C00N C00D 3.3(4) . . . . ?
C00B C007 C00C C008 179.8(2) . . . . ?
C00B C007 C00C C00A 1.1(4) . . . . ?
C00B C009 C00G C00P 178.4(2) . . . . ?
C00B C009 C00G C00Q -1.3(4) . . . . ?
C00B C009 C00J C00K -177.8(2) . . . . ?
C00B C00F C00M C00Q -0.3(4) . . . . ?
C00C C007 C00B C009 -179.3(2) . . . . ?
C00C C007 C00B C00F -0.3(4) . . . . ?
C00C C008 C00D C00L 178.9(2) . . . . ?
C00C C008 C00D C00N -0.5(4) . . . . ?
C00C C008 C00S C00R -179.4(2) . . . . ?
C00C C00A C00H C00N -1.1(4) . . . . ?
C00D C008 C00C C007 -176.3(2) . . . . ?
C00D C008 C00C C00A 2.5(4) . . . . ?
C00D C008 C00S C00R 0.1(4) . . . . ?
C00D C00L C00U O005 -178.0(2) . . . . ?
C00D C00L C00U C00R 0.4(4) . . . . ?
C00E N006 C00A C00C -179.7(2) . . . . ?
C00E N006 C00A C00H 1.4(4) . . . . ?
C00E N006 C00F C00B -179.5(2) . . . . ?
C00E N006 C00F C00M -0.2(4) . . . . ?
C00E C00O C00W C00X 1.7(4) . . . . ?
C00E C00T C00V C00X 0.9(5) . . . . ?
C00F N006 C00A C00C 1.9(4) . . . . ?
C00F N006 C00A C00H -177.0(2) . . . . ?
C00F N006 C00E C00O 98.7(3) . . . . ?
C00F N006 C00E C00T -80.0(3) . . . . ?
C00F C00M C00Q C00G -0.3(4) . . . . ?
C00G C009 C00B C007 179.8(2) . . . . ?
C00G C009 C00B C00F 0.7(4) . . . . ?
C00G C009 C00J C00K 1.2(4) . . . . ?
C00H C00A C00C C007 177.1(2) . . . . ?
C00H C00A C00C C008 -1.7(4) . . . . ?
C00J C009 C00B C007 -1.3(4) . . . . ?
C00J C009 C00B C00F 179.7(2) . . . . ?
C00J C009 C00G C00P -0.7(4) . . . . ?
C00J C009 C00G C00Q 179.7(2) . . . . ?
C00K C00I C00P C00G 0.9(4) . . . . ?
C00L C00D C00N C00H 178.2(3) . . . . ?
C00N C00D C00L C00U 179.9(2) . . . . ?
C00O C00E C00T C00V -0.1(5) . . . . ?
C00O C00W C00X C00V -0.9(5) . . . . ?
C00P C00G C00Q C00M -178.5(3) . . . . ?
C00P C00I C00K C00J -0.4(4) . . . . ?
C00Q C00G C00P C00I 179.3(3) . . . . ?
C00S C008 C00C C007 3.3(4) . . . . ?
C00S C008 C00C C00A -178.0(2) . . . . ?
C00S C008 C00D C00L -0.7(4) . . . . ?
C00S C008 C00D C00N 179.9(2) . . . . ?
C00S C00R C00U O005 177.6(2) . . . . ?
C00S C00R C00U C00L -1.0(4) . . . . ?
C00T C00E C00O C00W -1.2(4) . . . . ?
C00T C00V C00X C00W -0.5(5) . . . . ?
C00U C00R C00S C008 0.8(4) . . . . ?
C00Y O005 C00U C00L -11.8(4) . . . . ?
C00Y O005 C00U C00R 169.8(2) . . . . ?
C00Z O004 C00I C00K 178.2(2) . . . . ?
C00Z O004 C00I C00P -2.1(4) . . . . ?

loop_
_diffrn_refln_index_h
_diffrn_refln_index_k
_diffrn_refln_index_l
_diffrn_refln_intensity_net
_diffrn_refln_intensity_u
-1 0 0 109.13 4
-1 0 0 101.53 3.42
1 0 0 99.72 3.82
1 0 0 115.89 4.14
1 0 0 109.99 4
-1 0 0 102.93 4.13
-1 0 0 108.79 4.32
2 0 0 149.42 5.59
-2 0 0 139.27 4.6
2 0 0 147.55 5.39
-2 0 0 131.21 5.3
-2 0 0 150.39 5.84
-2 0 0 153.61 4.75
-2 0 0 135.72 4.51
2 0 0 135.04 5.14
-3 0 0 86.69 2.88
-3 0 0 85.69 3.13
3 0 0 88.11 3.28
-3 0 0 88.28 3.41
-3 0 0 90.07 3.77
-3 0 0 91.49 3.01
3 0 0 90.74 3.63
-3 0 0 91.15 3.97
-3 0 0 91.08 3.52
3 0 0 86.88 3.47
-3 0 0 84.46 2.98
-4 0 0 275.94 10.9
-4 0 0 257.82 8.52
-4 0 0 258.81 9.96
-4 0 0 259.97 8.5
-4 0 0 250.24 8.1
-4 0 0 266.7 9.72
-4 0 0 244.78 8.82
-4 0 0 250.09 8.3
-4 0 0 262.17 9.54
4 0 0 253.21 9.7
4 0 0 257.22 9.24
-4 0 0 254.57 10.52
-4 0 0 266.16 10.52
4 0 0 240.56 8.51
-5 0 0 97.29 4.42
-5 0 0 99.84 4.19
-5 0 0 99.43 3.39
5 0 0 104.56 3.87
-5 0 0 103.9 3.6
-5 0 0 105.97 4.49
-5 0 0 104.17 4.33
-5 0 0 106.63 4.71
-6 0 0 303.81 12.54
-6 0 0 317.61 12.94
-6 0 0 305.09 11.6
-6 0 0 299.85 9.93
-6 0 0 288.82 11.87
-7 0 0 187.52 6.4
-7 0 0 192 8.31
-7 0 0 182.32 7.49
-7 0 0 188.25 7.69
-8 0 0 3.18 0.94
-9 1 0 1.5 0.71
-8 1 0 51.9 2.22
-7 1 0 304.81 12.61
-7 1 0 297.38 9.73
-7 1 0 285.1 12.28
-7 1 0 292.08 11.65
-6 1 0 54.25 1.99
-6 1 0 47.71 2.01
-6 1 0 53.7 2.63
-6 1 0 51.65 2.59
-6 1 0 49.6 2.67
-6 1 0 50.53 2.54
-6 1 0 51.42 2.42
-5 1 0 59.29 2.71
-5 1 0 56.86 2.23
5 -1 0 61.69 2.34
-5 1 0 58.25 2.28
-5 1 0 53.47 2.1
-5 1 0 54.04 2
-5 1 0 58.39 2.65
-5 1 0 55.8 2.68
-5 1 0 56.44 2.68
-5 1 0 56.91 2.83
-5 1 0 56.28 2.84
-4 1 0 809.29 28.66
-4 1 0 759.54 26.56
-4 1 0 798.5 31.35
-4 1 0 767.97 29.64
4 -1 0 757.95 27.78
4 -1 0 788.25 28.97
-4 1 0 823.33 28.96
-4 1 0 823.66 32.43
-4 1 0 759.29 24.83
-4 1 0 760.79 31.51
-4 1 0 749.4 24.81
-4 1 0 795.82 24.37
3 -1 0 426.76 15.97
-3 1 0 408.33 13.44
-3 1 0 458.91 17.41
3 -1 0 453.04 16.54
-3 1 0 429.7 13.68
-3 1 0 411.5 13.7
-3 1 0 438.69 14.14
-3 1 0 411.18 14.65
-3 1 0 447.09 15.99
-3 1 0 428.16 17.28
-3 1 0 428.21 15.81
3 -1 0 425.04 15.33
2 -1 0 126.53 4.17
-2 1 0 122.86 3.98
-2 1 0 127.44 4.69
-2 1 0 128.2 5.14
-2 1 0 125.14 5.09
2 -1 0 120.88 4.53
-2 1 0 123.31 4.03
1 -1 0 67.86 2.49
-1 1 0 67.47 2.21
-1 1 0 69.52 2.77
0 1 0 173.68 9.4
0 1 0 170.88 7.43
0 1 0 159.19 5.98
-1 -1 0 211.02 8
1 1 0 227.39 8.01
-1 -1 0 214.7 8.27
1 1 0 220.57 8.26
1 1 0 203.24 7.67
2 1 0 0.15 0.39
-2 -1 0 0.51 0.43
-2 -1 0 -0.22 0.33
2 1 0 0.09 0.4
2 1 0 -0.19 0.33
-2 -1 0 0.24 0.38
-2 -1 0 -0.17 0.43
3 1 0 17.07 0.77
3 1 0 18.47 1
-3 -1 0 17.37 1.5
-3 -1 0 17.84 0.96
3 1 0 19.29 1
-3 -1 0 18.28 0.93
3 1 0 17.83 0.97
-3 -1 0 17.94 0.75
-3 -1 0 17.88 1.36
-3 -1 0 18.11 1
-3 -1 0 17.26 1.06
-4 -1 0 111.42 3.79
-4 -1 0 113.97 4.47
-4 -1 0 112.31 4.98
-4 -1 0 110.59 4.59
-4 -1 0 109.22 3.75
4 1 0 106.91 3.74
4 1 0 117.39 4.18
-4 -1 0 108.18 4.76
-5 -1 0 202.57 7.82
-5 -1 0 200.02 6.57
-5 -1 0 194.25 8.35
-5 -1 0 199.2 6.65
-5 -1 0 196.29 8.02
5 1 0 199.01 6.65
-5 -1 0 203.05 8.67
-6 -1 0 2.52 0.54
-6 -1 0 3.73 1.14
-6 -1 0 1.89 0.7
-6 -1 0 3.76 1.1
-6 -1 0 3.16 1.15
-7 -1 0 166.31 7.13
-7 -1 0 169.08 7
-7 -1 0 177.49 7.74
-7 -1 0 172.71 5.86
-9 2 0 3.75 0.77
-8 2 0 0.65 0.86
-8 2 0 -0.67 0.58
-7 2 0 9.1 0.88
-7 2 0 9.64 1.17
-7 2 0 9.05 0.93
-7 2 0 11.47 1.13
-7 2 0 9.68 0.85
-6 2 0 132.72 5.65
-6 2 0 123.76 5.86
-6 2 0 122.69 5.54
-6 2 0 130.42 4.36
-6 2 0 129.66 5.35
-6 2 0 133.27 4.7
-6 2 0 129.7 4.42
-5 2 0 125.62 5.8
-5 2 0 129.69 4.24
-5 2 0 122.9 4.21
-5 2 0 120.68 4.6
5 -2 0 129.41 4.75
-5 2 0 130.04 5.27
-5 2 0 126.05 5.34
-5 2 0 130.71 5.51
-5 2 0 125.51 4.32
-4 2 0 199.19 6.57
-4 2 0 200.25 7.04
-4 2 0 199.39 6.54
-4 2 0 206.93 8.54
-4 2 0 215.84 8.27
-4 2 0 203.08 6.48
-4 2 0 201.26 7.89
4 -2 0 200.3 7.34
4 -2 0 187.81 6.74
4 -2 0 206.74 7.67
-3 2 0 5.17 0.47
3 -2 0 5.04 0.44
-3 2 0 5.01 0.51
3 -2 0 6.15 0.54
-3 2 0 4.68 0.47
-3 2 0 4.94 0.41
-3 2 0 5.45 0.37
-2 2 0 5.46 0.39
-2 2 0 5.83 0.5
2 -2 0 4.66 0.54
-1 2 0 2.29 0.52
0 2 0 82.84 3.12
-1 -2 0 175.15 6.77
-1 -2 0 186.87 6.86
1 2 0 179.13 6.51
-1 -2 0 180.99 6.96
2 2 0 18.6 0.79
-2 -2 0 18.03 1.12
-2 -2 0 21.02 1.24
2 2 0 21.25 1.08
-2 -2 0 22.38 1.11
-2 -2 0 20.15 1.08
2 2 0 21.22 1.07
-2 -2 0 19.57 0.8
-2 -2 0 19.77 1.38
2 2 0 21.16 1.03
-3 -2 0 190.03 7.82
-3 -2 0 166.64 7.02
-3 -2 0 174.25 5.81
3 2 0 178.85 6.51
3 2 0 184.78 7.02
-3 -2 0 181.99 6.92
-3 -2 0 172.73 5.96
-3 -2 0 188.35 7.41
3 2 0 168.85 5.95
3 2 0 182.57 6.86
-4 -2 0 189 7.12
-4 -2 0 186.64 7.62
4 2 0 169.68 6.08
-4 -2 0 187.79 7.96
-4 -2 0 183.45 7.3
4 2 0 186.8 6.67
-4 -2 0 178.56 5.97
-4 -2 0 172.94 6.09
-5 -2 0 91.53 3.17
-5 -2 0 89.3 4.17
-5 -2 0 87.83 4.24
-5 -2 0 98.4 4.53
-5 -2 0 93.37 4.12
-5 -2 0 90.27 3.58
5 2 0 94.8 3.65
5 2 0 91.16 3.17
-6 -2 0 28.16 1.82
-6 -2 0 28.14 1.99
-6 -2 0 30.77 1.95
-6 -2 0 27.7 1.98
-7 -2 0 25.15 2.21
-9 3 0 -0.12 0.62
-8 3 0 29.28 2.02
-8 3 0 30.75 2.26
-8 3 0 30.99 1.56
-8 3 0 31.9 1.51
-7 3 0 3.4 0.61
-7 3 0 3.63 0.63
-7 3 0 3.6 1.01
-7 3 0 3.16 0.87
-7 3 0 3.62 0.63
-7 3 0 2.06 1.09
-6 3 0 3.1 0.56
-6 3 0 2.88 0.65
-6 3 0 2.81 1.1
6 -3 0 3.65 0.69
-6 3 0 2.37 0.69
-6 3 0 3.41 0.99
-6 3 0 3.99 0.79
-5 3 0 8.7 0.65
-5 3 0 8.02 0.97
-5 3 0 8.85 0.63
-5 3 0 8.36 1.03
-5 3 0 9.74 0.87
-5 3 0 7.93 0.61
-5 3 0 6.91 0.7
-5 3 0 8.53 0.81
5 -3 0 7.22 0.65
-4 3 0 241.34 10.07
-4 3 0 231.65 7.73
-4 3 0 235.01 10.32
-4 3 0 245.43 9.32
-4 3 0 243.49 7.63
4 -3 0 245.68 8.67
-4 3 0 247.11 9.71
-4 3 0 234.14 8.32
-4 3 0 229.64 7.74
-3 3 0 466.78 20.07
-3 3 0 474.28 16.48
-3 3 0 486.53 15.1
3 -3 0 510.24 17.25
-3 3 0 498.49 15.4
-3 3 0 462.99 15.34
-2 3 0 15.2 0.86
2 -3 0 16.34 1.06
-2 3 0 15.48 0.74
-2 3 0 16.79 0.79
-1 3 0 1087.46 45.44
1 -3 0 1022.72 38.14
-1 3 0 994.71 35.01
0 -3 0 5.81 0.63
0 3 0 7.27 0.64
0 -3 0 6.6 0.58
0 3 0 6.64 0.74
-1 -3 0 2.03 0.6
-1 -3 0 1.16 0.37
-1 -3 0 2.13 0.24
1 3 0 1.02 0.43
1 3 0 1.54 0.51
1 3 0 1.4 0.59
-1 -3 0 1.26 0.33
1 3 0 1.19 0.22
-1 -3 0 0.2 0.53
-1 -3 0 1.7 0.42
-2 -3 0 78.59 3.44
-2 -3 0 77.19 3.46
2 3 0 76.86 3.07
2 3 0 79.46 2.73
-2 -3 0 74.24 3.7
-2 -3 0 80.46 2.73
2 3 0 80.93 3.39
-2 -3 0 72.49 3.22
-3 -3 0 111.51 3.79
3 3 0 109.29 4.19
3 3 0 112.04 3.79
-3 -3 0 115.54 4.7
-3 -3 0 111.59 4.81
-3 -3 0 106.37 5.08
-4 -3 0 431.47 16.06
-4 -3 0 435.32 17.29
-4 -3 0 446.42 14.05
4 3 0 426.48 14.04
4 3 0 428.05 15.25
-4 -3 0 428.83 16.46
-4 -3 0 431.09 18.01
-4 -3 0 388.47 15.41
4 3 0 396.66 15.44
-5 -3 0 -0.18 0.58
-5 -3 0 0.71 0.45
-5 -3 0 -1.01 0.88
-5 -3 0 -0.54 0.9
5 3 0 0.65 0.74
5 3 0 0.56 0.49
-5 -3 0 0.58 0.84
-5 -3 0 0.06 0.91
6 3 0 238.46 8.67
-6 -3 0 224.07 7.8
-6 -3 0 220.94 9.37
-6 -3 0 223.68 8.6
6 3 0 239.76 7.81
-6 -3 0 236.42 9.61
-6 -3 0 240.95 10.43
-7 -3 0 41.04 2.61
-9 4 0 -0.11 1.09
-9 4 0 2.3 0.72
-8 4 0 172.28 7.34
-8 4 0 174.63 6.02
-8 4 0 171.94 5.94
-8 4 0 172.81 6.41
-8 4 0 178.91 8.07
-7 4 0 78.86 3.07
-7 4 0 78.15 2.91
-7 4 0 72.58 3.5
-7 4 0 76.93 4.14
-7 4 0 70.31 2.86
-6 4 0 20.16 1.43
6 -4 0 22.63 1.33
-6 4 0 22 1.04
-6 4 0 20.28 1.1
-6 4 0 22.07 1.57
-6 4 0 20.49 1.3
-6 4 0 19.83 1.74
-5 4 0 38.62 1.68
-5 4 0 35.23 1.95
-5 4 0 35.52 1.85
-5 4 0 38.07 2.26
-5 4 0 37.27 2.53
-5 4 0 38.45 1.51
5 -4 0 35.38 1.78
-5 4 0 40.59 1.53
-4 4 0 51.77 1.93
-4 4 0 55.57 1.99
4 -4 0 56.34 2.25
-4 4 0 55.22 2
-4 4 0 55.09 2.77
-4 4 0 51.73 3.03
-4 4 0 55.95 2.21
-4 4 0 53.7 2.68
-3 4 0 7.79 0.61
-3 4 0 6.53 0.78
-3 4 0 7.04 0.93
-3 4 0 7.01 0.58
3 -4 0 6.52 0.61
3 -4 0 6.95 0.72
-3 4 0 6.51 0.79
-3 4 0 7.11 0.65
-3 4 0 7.53 0.71
-3 4 0 7.65 0.56
2 -4 0 30.7 1.56
-2 4 0 31.41 1.3
-2 4 0 29.07 1.08
-2 4 0 32.73 2.05
-2 4 0 31.83 1.2
-2 4 0 30.06 1.24
-2 4 0 29.19 1.61
2 -4 0 28.82 1.09
1 -4 0 512.41 18.42
-1 4 0 488.74 15.37
-1 4 0 507.66 21.92
-1 4 0 496.74 16.79
-1 4 0 498.61 16.3
1 -4 0 469.38 16.3
-1 4 0 497.32 22.56
-1 4 0 480.7 17.94
0 -4 0 479.88 19.07
0 -4 0 454.71 15.01
0 4 0 470.77 15.01
0 -4 0 433.67 17.41
0 4 0 459.47 20.8
0 -4 0 418.28 16.84
0 -4 0 479.3 16.99
0 4 0 439.56 16.58
-1 -4 0 6.64 0.6
-1 -4 0 6.36 0.5
-1 -4 0 8 0.85
1 4 0 6.27 0.51
1 4 0 5.34 0.6
1 4 0 6.99 1.08
-1 -4 0 7.38 1.08
2 4 0 0.69 0.74
-2 -4 0 0.89 0.43
2 4 0 0.32 0.49
-2 -4 0 1.55 0.41
-2 -4 0 1 0.76
2 4 0 1.54 0.41
-2 -4 0 1.48 0.99
3 4 0 5.78 0.54
-3 -4 0 7.89 0.81
-3 -4 0 6.61 1.03
3 4 0 6.5 0.79
-3 -4 0 7.47 0.7
-3 -4 0 7.29 0.55
3 4 0 6.34 0.69
-3 -4 0 7.2 1.07
-4 -4 0 15.86 0.8
-4 -4 0 15.05 1.02
4 4 0 15.65 1.14
-4 -4 0 16.76 1.22
-4 -4 0 17.72 1.58
4 4 0 17.28 0.82
-4 -4 0 14.19 1.52
-4 -4 0 13.8 1.68
5 4 0 44.8 1.76
-5 -4 0 44.17 2.85
5 4 0 40.6 2.02
-5 -4 0 41.26 2.99
-5 -4 0 47.31 2.75
-5 -4 0 43.54 1.73
-5 -4 0 40.6 1.92
6 4 0 4.36 0.56
-6 -4 0 5.87 0.85
-6 -4 0 3.44 0.49
-6 -4 0 3.53 1.25
-6 -4 0 4.39 1.66
6 4 0 6.29 1.07
-9 5 0 25.31 1.58
-9 5 0 25.81 2.3
-8 5 0 287.11 9.57
-8 5 0 286.44 9.63
-8 5 0 288.2 11.72
-8 5 0 302.03 10.42
-8 5 0 292.83 13
-7 5 0 4.76 0.82
-7 5 0 3.84 1.25
-7 5 0 5.95 0.95
-7 5 0 5.11 1.17
-7 5 0 4.34 0.78
-6 5 0 42.3 2.04
6 -5 0 39.82 1.89
-6 5 0 39.98 2.82
-6 5 0 40.01 1.83
-6 5 0 41.71 1.69
-6 5 0 41.25 1.66
-6 5 0 39.42 2.25
-5 5 0 5.91 1.26
-5 5 0 7.03 0.67
5 -5 0 7.54 0.77
-5 5 0 8.2 0.68
-5 5 0 7.08 0.61
-5 5 0 7.25 0.76
-5 5 0 6.46 1.13
-5 5 0 7.43 0.77
4 -5 0 94.39 3.85
-4 5 0 88.2 4.13
-4 5 0 90.85 4.49
-4 5 0 95.79 3.14
-4 5 0 86.8 3.69
-4 5 0 85.77 4.65
4 -5 0 95.06 3.6
-4 5 0 91.25 3.44
-4 5 0 95.13 3.23
3 -5 0 49.27 2.23
-3 5 0 52.02 1.83
-3 5 0 48.51 1.74
-3 5 0 48.39 1.89
-3 5 0 48.75 2.79
3 -5 0 48.99 2.33
-3 5 0 48.53 1.98
-3 5 0 49.13 2.92
-3 5 0 46.39 2.52
2 -5 0 250.41 8.6
-2 5 0 259.12 8.96
-2 5 0 260.88 8.6
-2 5 0 259.07 8.18
-2 5 0 251.41 9.66
2 -5 0 262.96 9.89
-2 5 0 263.4 11.77
-2 5 0 264.76 8.45
-1 5 0 282.08 9.15
1 -5 0 273.73 9.15
-1 5 0 262.37 10.33
1 -5 0 282.8 10.5
0 -5 0 216.29 7.39
0 5 0 229.2 10.37
0 -5 0 224.51 9.61
0 -5 0 231.57 8.58
0 5 0 219.86 7.41
0 5 0 207.81 8.4
1 5 0 275.37 8.73
-1 -5 0 241.69 9.58
1 5 0 265.52 9.88
-1 -5 0 256.99 8.72
-1 -5 0 272.15 11.33
1 5 0 264.87 12.22
1 5 0 240.05 9.61
-1 -5 0 279.72 10.11
2 5 0 66.86 2.96
-2 -5 0 74.32 3.65
-2 -5 0 78.02 3.48
-2 -5 0 71.72 2.9
2 5 0 69.45 3.43
2 5 0 68.06 2.5
-2 -5 0 70.41 2.5
3 5 0 212.7 8.42
-3 -5 0 238.34 10.14
-3 -5 0 232.63 7.62
-3 -5 0 218.71 8.38
-3 -5 0 238.86 9.08
3 5 0 220.81 7.61
-4 -5 0 179.54 8.67
-4 -5 0 193.72 7.17
4 5 0 193.72 7.23
4 5 0 197.43 6.5
-4 -5 0 200.23 7.85
-4 -5 0 180.97 8.01
-4 -5 0 192.01 6.49
5 5 0 76.99 2.82
-5 -5 0 75.99 4.12
-5 -5 0 75.85 2.78
5 5 0 77.63 3.34
-5 -5 0 73.25 4.07
-5 -5 0 71.31 4
-5 -5 0 76.02 3.2
-6 -5 0 7.3 0.75
6 5 0 5.37 0.58
-6 -5 0 5.65 0.54
6 5 0 5.89 0.88
-9 6 0 22.37 1.87
-9 6 0 24.57 1.28
-9 6 0 19.74 2.43
-8 6 0 87.26 4.13
-8 6 0 86.43 3.57
-8 6 0 89.12 4.63
-8 6 0 90.71 3.39
8 -6 0 79.77 3.9
-7 6 0 13.33 1.31
-7 6 0 7.72 1.77
7 -6 0 12.45 1.59
7 -6 0 11.37 1.08
-7 6 0 8.57 1.3
-7 6 0 14.76 1.17
-6 6 0 14.02 1.57
6 -6 0 15.36 1.42
6 -6 0 17 1.37
-6 6 0 15.37 1.03
-6 6 0 14.31 1.76
-6 6 0 15.88 1.15
-6 6 0 15.07 1.01
5 -6 0 14.15 1.43
-5 6 0 13.22 1.26
5 -6 0 12.47 1.15
-5 6 0 12.08 1.52
-5 6 0 13.65 1.05
-5 6 0 13.18 1.44
-5 6 0 12.39 0.86
-5 6 0 12.96 0.96
4 -6 0 140.78 5.47
4 -6 0 145.04 5.88
-4 6 0 145.62 4.75
-4 6 0 145.34 6.51
-4 6 0 146.22 4.93
-4 6 0 139.96 5.71
-4 6 0 144.93 5.25
-4 6 0 137.79 6.87
-3 6 0 4.25 0.63
-3 6 0 3.92 1.04
3 -6 0 4.72 1.1
-3 6 0 4.87 0.51
-3 6 0 4.12 0.56
3 -6 0 4.04 0.7
-3 6 0 4.5 1.01
-3 6 0 3.61 1.15
-2 6 0 322.74 10.66
2 -6 0 335.41 10.87
-2 6 0 337.01 10.87
2 -6 0 318.77 12.47
-2 6 0 322.09 12.21
1 -6 0 0.6 0.39
1 -6 0 0.37 0.73
-1 6 0 0.48 0.39
-1 6 0 -0.24 0.85
-1 6 0 0.62 0.45
1 -6 0 0.79 0.4
0 -6 0 315.39 13.11
0 -6 0 291.92 11.08
0 6 0 293.23 11.4
0 -6 0 311.53 11.68
0 6 0 279.09 11.1
0 -6 0 314.32 10.1
0 6 0 313.64 10.1
-1 -6 0 265.03 10.2
-1 -6 0 257.04 9.64
-1 -6 0 255.08 11.43
-1 -6 0 263.33 8.76
1 6 0 261.07 9.68
1 6 0 269.43 10.04
-2 -6 0 3.92 0.58
-2 -6 0 3.25 0.44
-2 -6 0 2.23 1.04
2 6 0 3.65 0.45
2 6 0 3.58 0.66
2 6 0 2.95 1.1
-2 -6 0 2.6 0.98
-3 -6 0 82.44 4.24
-3 -6 0 83.93 4
-3 -6 0 80.93 2.85
3 6 0 76.3 2.85
3 6 0 74.36 3.41
-3 -6 0 82.09 3.33
4 6 0 810.98 26.82
-4 -6 0 777.51 31.24
-4 -6 0 763.01 34.19
4 6 0 863.6 29.51
-4 -6 0 796.14 30.53
-4 -6 0 850.22 29.45
-4 -6 0 803.69 26.81
-5 -6 0 11.16 2.03
5 6 0 9.06 0.86
-5 -6 0 12.04 1.05
-5 -6 0 11.73 0.92
5 6 0 12.31 1.19
-9 7 0 1.74 1.34
-8 7 0 62.27 4.06
8 -7 0 65.48 3.4
-7 7 0 1.97 1.68
7 -7 0 1.19 0.98
-7 7 0 2.5 0.68
-7 7 0 3.36 0.86
-6 7 0 8.48 1.69
6 -7 0 8.21 0.98
6 -7 0 8.85 1.22
-6 7 0 6.18 0.89
-6 7 0 8.1 0.97
-5 7 0 12.59 1.05
-5 7 0 12.82 0.98
-5 7 0 12.13 1.66
5 -7 0 11.01 1.1
-5 7 0 13 1.17
5 -7 0 13.13 1.34
4 -7 0 127.98 5.26
-4 7 0 138.19 5.61
4 -7 0 131.39 5.59
-4 7 0 141.18 5.02
-4 7 0 137.4 4.76
3 -7 0 61.74 2.83
3 -7 0 60.48 2.95
-3 7 0 64.34 3.31
-3 7 0 61.56 2.43
-2 7 0 18.45 1.79
-2 7 0 19.09 0.95
-2 7 0 16.4 1.04
2 -7 0 18.63 1.07
-2 7 0 18.89 1.09
2 -7 0 15.75 1.58
2 -7 0 20.62 0.97
1 -7 0 22.99 1.23
-1 7 0 23.84 1
-1 7 0 21.8 1.87
1 -7 0 22.04 0.99
1 -7 0 20.77 1.64
-1 7 0 22.83 1.21
-1 7 0 21.7 1.23
0 -7 0 95.56 3.24
0 7 0 86.9 4.13
0 7 0 95.23 3.24
0 -7 0 88.29 4.18
0 7 0 87.9 3.6
0 -7 0 90.76 3.57
1 7 0 53.48 1.98
1 7 0 51.72 3.25
-1 -7 0 53.49 3.35
-1 -7 0 51.41 2.25
-1 -7 0 48.58 2.72
-1 -7 0 53.67 1.97
1 7 0 52.93 2.32
2 7 0 84.96 3.53
-2 -7 0 82.45 3.45
-2 -7 0 87.98 3.08
2 7 0 89.37 3.09
2 7 0 88.21 4.09
-2 -7 0 85.12 4.2
-2 -7 0 84.89 4.71
-3 -7 0 -0.4 1.07
-3 -7 0 -0.35 0.63
3 7 0 0.37 0.79
-3 -7 0 0.34 0.48
-3 -7 0 0.85 1.1
3 7 0 0.72 0.52
4 7 0 27.76 1.32
4 7 0 31.18 1.7
-4 -7 0 30.94 1.59
-4 -7 0 29.47 1.3
-4 -7 0 29.62 2.2
7 -8 0 25.6 1.91
-7 8 0 25.96 1.61
-6 8 0 -0.38 0.94
6 -8 0 -0.03 1.4
-5 8 0 89.2 3.51
5 -8 0 81.44 4.09
4 -8 0 24.16 1.87
4 -8 0 27.88 1.66
-4 8 0 29.47 2.46
3 -8 0 60.08 2.97
-3 8 0 58.31 3.38
3 -8 0 54.83 2.66
2 -8 0 90.09 3.41
2 -8 0 80.8 4.1
-2 8 0 89.07 4.35
-2 8 0 87.13 3.05
-2 8 0 82.23 3.42
2 -8 0 89.88 3.05
-1 8 0 0.06 0.59
1 -8 0 1.94 1.05
1 -8 0 0.77 0.54
1 -8 0 1.1 0.43
-1 8 0 0.6 1.22
-1 8 0 1.49 0.42
0 -8 0 74.32 2.94
0 8 0 67.11 3.63
0 -8 0 74.31 2.6
0 8 0 72.32 2.6
0 -8 0 67.22 3.45
0 8 0 68.55 2.97
-1 -8 0 13.9 0.87
1 8 0 13.31 1.3
1 8 0 16.46 2.24
-1 -8 0 16.31 1.19
-1 -8 0 14.96 1.63
2 8 0 0.7 1.1
-2 -8 0 0.85 0.9
2 8 0 0.93 0.54
-2 -8 0 -0.37 1.61
2 8 0 2.63 1.83
-2 -8 0 1.43 0.5
5 -9 0 -0.43 1.09
-4 9 0 50.59 3.24
4 -9 0 50.42 3.08
3 -9 0 1.58 1.54
-3 9 0 1.7 1.91
-2 9 0 55.35 3.61
-2 9 0 53.82 2.47
1 -9 0 20.5 1
-1 9 0 18.99 1.28
-1 9 0 19.96 2.06
1 -9 0 21.44 1.26
1 -9 0 14.5 1.72
-1 9 0 19.49 0.99
0 9 0 14.22 2.39
0 -9 0 18.41 1.51
0 9 0 15.9 1.09
0 -9 0 19.02 1.1
0 9 0 16.55 1.59
1 9 0 11.81 1.29
1 9 0 11.64 2.23
-1 -9 0 12.9 1.14
-4 10 0 37.98 3
-3 10 0 -0.3 1.99
-2 10 0 -1.03 2.08
-1 10 -1 7.83 0.71
1 -10 1 8.17 0.82
-1 10 -1 9.69 1.69
-1 10 -1 7.67 0.9
1 -10 1 9.61 0.71
-2 10 -1 17.77 1.22
2 -10 1 17.37 1.15
-2 10 -1 18.72 2.45
-3 10 -1 44.96 2.86
-4 10 -1 52.16 2.99
-2 -9 1 31.84 1.89
2 9 -1 36.29 2.1
1 9 -1 46.67 1.97
1 9 -1 45.63 2.47
-1 -9 1 47.27 2.33
1 9 -1 51 3.37
-1 -9 1 48.66 1.94
0 9 -1 0.85 0.49
0 9 -1 0.69 1.04
0 -9 1 -0.39 1.53
0 -9 1 1.12 0.88
0 9 -1 -4.53 1.87
0 -9 1 0.72 0.49
1 -9 1 63.68 2.8
1 -9 1 67.6 2.42
-1 9 -1 61.01 3.82
-1 9 -1 64.98 2.42
1 -9 1 57.04 3.17
-1 9 -1 62.44 2.86
2 -9 1 8.68 1.38
-2 9 -1 9.57 0.73
2 -9 1 11.05 0.73
-2 9 -1 9.61 1.62
2 -9 1 11.93 1.02
-2 9 -1 10.47 1.01
3 -9 1 70.88 3.76
-3 9 -1 73 3.67
-4 9 -1 59.89 3.12
4 -9 1 54 3.26
5 -9 1 -0.77 1.03
6 -9 1 7.73 1.43
-3 -8 1 101.83 5.52
-3 -8 1 106.66 3.76
3 8 -1 106.04 4.35
-3 -8 1 112 4.26
3 8 -1 98.4 3.78
-2 -8 1 3.15 1.7
2 8 -1 4.98 0.61
2 8 -1 6.66 1.85
2 8 -1 3.86 1.13
-2 -8 1 4.55 1.34
-2 -8 1 4.48 0.95
-2 -8 1 4.5 0.57
-1 -8 1 105.2 5.3
-1 -8 1 105.91 3.75
-1 -8 1 100.66 4.22
1 8 -1 107.82 5.06
1 8 -1 111.38 3.78
1 8 -1 108.84 4.34
-1 -8 1 98.26 4.65
0 8 -1 3.36 0.49
0 8 -1 1.06 1.73
0 -8 1 4.17 0.51
0 8 -1 3.82 0.72
0 -8 1 3.9 0.63
0 -8 1 4.32 1.5
1 -8 1 35.23 1.51
-1 8 -1 35.76 1.52
-1 8 -1 37.09 2.82
1 -8 1 33.23 2.13
-1 8 -1 32.95 1.88
1 -8 1 37.5 1.88
2 -8 1 2.05 1.06
-2 8 -1 3.96 1.25
2 -8 1 4.02 0.55
2 -8 1 5.09 1.42
-2 8 -1 5.19 0.96
2 -8 1 3.4 0.71
-2 8 -1 2.74 0.77
-2 8 -1 4.04 0.56
-3 8 -1 501.85 16.16
3 -8 1 482.99 18.83
-3 8 -1 503.9 16.46
3 -8 1 473.61 18.04
-3 8 -1 517.55 18.45
-4 8 -1 -1.07 0.97
4 -8 1 1.29 0.97
-4 8 -1 0.49 0.48
4 -8 1 0.85 0.72
-5 8 -1 9.83 1.69
5 -8 1 8.34 1.05
-5 8 -1 11.03 1.02
5 -8 1 9.64 1.37
-6 8 -1 15.39 1.25
6 -8 1 16.44 1.89
-6 8 -1 17.51 1.27
-6 8 -1 14.53 1.99
-7 8 -1 62.77 2.94
7 -8 1 63.36 3.2
-7 8 -1 60.41 3.99
-8 8 -1 115.53 6.03
-4 -7 1 4.4 0.73
-4 -7 1 5.6 1.88
-4 -7 1 4.86 0.7
4 7 -1 4.28 0.76
4 7 -1 3.77 0.87
-4 -7 1 2.96 1.28
3 7 -1 9.12 0.84
-3 -7 1 9.57 0.8
-3 -7 1 10.87 1.9
-3 -7 1 10.09 0.85
3 7 -1 9.34 0.98
2 7 -1 19.96 1.72
-2 -7 1 21.79 2.04
-2 -7 1 23.67 1.78
2 7 -1 25.34 2.38
-2 -7 1 24.54 1.2
2 7 -1 22.91 1.23
-2 -7 1 23.32 1.57
-1 -7 1 77.18 3.48
1 7 -1 74.24 3.83
-1 -7 1 73.57 2.7
-1 -7 1 71.19 3.89
1 7 -1 73.81 3.17
-1 -7 1 72.12 3.08
1 7 -1 76.71 2.71
0 -7 1 26.39 1.39
0 7 -1 26.5 2.43
0 -7 1 25.82 2.08
0 7 -1 28.57 1.17
0 7 -1 26.91 1.45
0 -7 1 31.38 2.08
0 -7 1 28.05 1.16
1 -7 1 108.82 3.74
-1 7 -1 112.11 3.75
1 -7 1 108.66 4.6
-1 7 -1 102.66 4.17
1 -7 1 112.58 4.16
-1 7 -1 106.87 4.83
-2 7 -1 0.25 0.94
2 -7 1 0.03 0.42
2 -7 1 0.55 0.79
-2 7 -1 0.58 0.43
-2 7 -1 0.23 0.55
2 -7 1 0.54 0.62
-2 7 -1 -2.03 0.91
2 -7 1 0.32 0.4
-3 7 -1 203.42 6.69
-3 7 -1 180.7 9.3
3 -7 1 199.47 7.84
-3 7 -1 197.91 7.71
-3 7 -1 211.29 6.65
3 -7 1 198.45 7.48
-3 7 -1 178.7 7.35
-3 7 -1 202.9 7.02
3 -7 1 206.67 6.64
-4 7 -1 2.49 0.6
-4 7 -1 2.17 0.44
4 -7 1 1.58 0.69
-4 7 -1 0.75 1.12
-4 7 -1 1.52 0.85
-4 7 -1 1.83 0.64
4 -7 1 1.16 0.86
5 -7 1 37.84 2.21
-5 7 -1 40.79 1.89
-5 7 -1 36.85 2.49
-5 7 -1 40.96 1.77
-5 7 -1 43.68 1.94
5 -7 1 38.56 1.98
6 -7 1 51.23 2.79
-6 7 -1 56.91 3.23
-6 7 -1 56.66 2.21
-6 7 -1 54.65 2.57
-7 7 -1 77.91 3.24
-7 7 -1 78.1 4.47
7 -7 1 75.11 3.65
-7 7 -1 77.5 2.96
8 -7 1 4.21 1.55
-8 7 -1 4.08 1.84
-9 7 -1 112.23 5.94
-5 -6 1 22.37 1.31
5 6 -1 20.02 1.44
-5 -6 1 23.37 2.35
-5 -6 1 18.62 2.31
-5 -6 1 22.15 1.03
5 6 -1 21.47 1.06
-4 -6 1 124.81 6.3
-4 -6 1 132.62 5.97
-4 -6 1 133.32 4.58
-4 -6 1 131.92 5.12
-4 -6 1 138.15 5.73
4 6 -1 128.64 4.58
4 6 -1 132.5 5.22
-3 -6 1 55.41 3.25
-3 -6 1 58.94 2.18
3 6 -1 57.87 2.19
3 6 -1 56.47 2.5
-3 -6 1 58.4 2.97
-3 -6 1 57.78 2.42
-2 -6 1 45.22 1.97
-2 -6 1 49.34 2.46
2 6 -1 41.56 2.04
-2 -6 1 47.49 2.96
-2 -6 1 47.75 1.78
2 6 -1 47.28 2.78
2 6 -1 43.39 1.78
-1 -6 1 313.32 13.63
-1 -6 1 323.35 12.19
-1 -6 1 316.29 10.54
-1 -6 1 300.43 11.59
1 6 -1 326.27 11.98
1 6 -1 339.3 10.55
1 6 -1 295.62 11.63
0 -6 1 247.34 9.08
0 -6 1 256.82 9.61
0 -6 1 244.78 8.26
0 6 -1 231.6 9.1
0 6 -1 254.11 8.27
0 -6 1 257.53 10.75
0 6 -1 238.43 9.39
1 -6 1 0.15 0.38
1 -6 1 -0.47 0.95
-1 6 -1 0.47 0.39
-1 6 -1 2.17 1.16
-2 6 -1 228.87 7.56
-2 6 -1 220.28 10.44
2 -6 1 237.21 8.79
2 -6 1 215.21 7.55
2 -6 1 231.99 8.37
-2 6 -1 221.28 8.61
-2 6 -1 232.33 7.91
-3 6 -1 174.65 5.82
-3 6 -1 175.88 5.64
-3 6 -1 173.67 5.81
-3 6 -1 175.21 8.22
3 -6 1 171.34 5.8
-3 6 -1 167.51 6.79
3 -6 1 172.24 6.84
-3 6 -1 178.04 6.16
3 -6 1 169.61 6.53
-3 6 -1 174.77 7.7
-4 6 -1 1.54 0.47
4 -6 1 2.51 0.8
-4 6 -1 1.04 0.91
4 -6 1 2.38 0.62
-4 6 -1 -0.31 1.23
-4 6 -1 1.99 0.74
-4 6 -1 1.68 0.81
-4 6 -1 1.76 0.54
-4 6 -1 2.67 0.61
-5 6 -1 77.48 3.79
-5 6 -1 64.02 3.54
5 -6 1 72.83 3.06
-5 6 -1 78.87 2.75
5 -6 1 73.56 3.33
-5 6 -1 75.12 2.95
-5 6 -1 74.08 2.67
-6 6 -1 197.43 6.59
6 -6 1 197.01 7.49
-6 6 -1 199.3 7.16
-6 6 -1 197.36 8.91
7 -6 1 219.97 8.23
-7 6 -1 219.93 7.27
-7 6 -1 209.28 8.92
-7 6 -1 216.94 9.96
-7 6 -1 225.29 7.31
-7 6 -1 217.63 7.96
-8 6 -1 1.16 1.11
-8 6 -1 2.66 1.32
-8 6 -1 2.35 0.78
-8 6 -1 4.18 1.1
-9 6 -1 -1.33 1.78
-9 6 -1 1.38 0.6
-6 -5 1 6.22 1.5
-6 -5 1 8.96 1.45
6 5 -1 10.21 0.94
-6 -5 1 8.97 0.79
5 5 -1 530.46 18.83
-5 -5 1 522.17 21.97
-5 -5 1 474.28 20.18
-5 -5 1 523.4 18.77
-5 -5 1 515.64 17.07
-4 -5 1 315.33 12.47
-4 -5 1 312.06 13.86
4 5 -1 332.61 11.79
4 5 -1 331.49 10.68
-4 -5 1 330.61 10.68
-4 -5 1 324.77 11.74
-4 -5 1 283.55 12.74
-3 -5 1 54.01 3.09
-3 -5 1 55.74 2.43
3 5 -1 55.76 2.54
3 5 -1 58.22 2.12
-3 -5 1 61.02 2.85
-3 -5 1 58.15 2.12
-2 -5 1 7.44 0.55
-2 -5 1 7.11 1.04
2 5 -1 5.43 0.53
-2 -5 1 7.87 1
2 5 -1 7.41 1.23
-2 -5 1 6.91 0.57
2 5 -1 6.97 0.64
1 5 -1 398.71 14.68
-1 -5 1 413.14 15.04
1 5 -1 401.58 13.2
-1 -5 1 407.75 16.92
1 5 -1 392.67 18.3
-1 -5 1 377.69 13.2
0 5 -1 22.26 0.9
0 5 -1 19.45 1.56
0 5 -1 21.56 1.42
0 -5 1 20.4 0.89
0 -5 1 20.49 1.68
1 -5 1 23.23 1.03
-1 5 -1 23.73 1.04
1 -5 1 24.35 1.46
-1 5 -1 25.37 1.12
-1 5 -1 21.68 1.64
-1 5 -1 23.59 1.61
-2 5 -1 386.35 17.67
2 -5 1 406.66 14.85
2 -5 1 403.96 14.23
-2 5 -1 402.15 13.08
-2 5 -1 379.12 16.65
2 -5 1 393.39 13.08
3 -5 1 259.67 9.85
-3 5 -1 269.21 8.4
-3 5 -1 248.57 10.99
3 -5 1 253.65 9.36
-3 5 -1 253.52 11.01
3 -5 1 249.84 8.52
-3 5 -1 263.41 8.52
-4 5 -1 172.66 7.55
-4 5 -1 168.33 5.68
-4 5 -1 168.67 6.93
-4 5 -1 168.44 7.46
4 -5 1 163.11 6.34
-4 5 -1 174.51 5.6
-4 5 -1 178.26 6.1
-5 5 -1 40.27 2.46
-5 5 -1 40.71 1.78
-5 5 -1 42.85 1.65
5 -5 1 41.15 2.01
-5 5 -1 43.22 1.63
-5 5 -1 41.86 2.01
-5 5 -1 41.65 2.27
-5 5 -1 38.47 2.38
-6 5 -1 2.15 0.78
-6 5 -1 1.1 0.85
-6 5 -1 1.6 0.67
-6 5 -1 1.09 0.72
-6 5 -1 1.01 0.76
-6 5 -1 1.08 0.91
6 -5 1 1.61 0.83
-7 5 -1 7.64 0.93
-7 5 -1 7.5 0.78
7 -5 1 8.53 0.9
-7 5 -1 6.63 1.04
-7 5 -1 7.18 1.01
-7 5 -1 7.42 1.6
-8 5 -1 76.03 3.11
-8 5 -1 78.45 3
-8 5 -1 77.97 3.28
-8 5 -1 81.95 4.54
-9 5 -1 7.21 1.08
-9 5 -1 7.32 2.01
-7 -4 1 90.34 4.83
-7 -4 1 95.81 4.75
-6 -4 1 33.19 2.65
-6 -4 1 33.69 1.61
-6 -4 1 33.56 2.49
5 4 -1 105.33 3.55
5 4 -1 100.58 4.01
-5 -4 1 103.81 3.55
-5 -4 1 96.96 3.94
-5 -4 1 95.63 4.95
-5 -4 1 97.38 4.63
-5 -4 1 108.22 5.01
-5 -4 1 108.61 4.69
-4 -4 1 481.6 20.08
-4 -4 1 539.22 21.05
-4 -4 1 536.99 17.17
-4 -4 1 496.7 19.54
-4 -4 1 539.93 21.96
4 4 -1 521.16 17.16
-4 -4 1 500.71 18.83
4 4 -1 527.58 18.88
-3 -4 1 5.14 0.93
3 4 -1 4.4 0.48
-3 -4 1 5.49 0.5
3 4 -1 5.79 0.59
-3 -4 1 5.5 0.75
3 4 -1 5.71 0.68
-3 -4 1 4.58 0.86
-3 -4 1 4.91 0.48
-2 -4 1 186.09 6.1
2 4 -1 182.36 6.1
-2 -4 1 173.89 7.95
2 4 -1 174.01 6.66
2 4 -1 184.38 6.94
-2 -4 1 185.4 7.5
-2 -4 1 190.03 7.2
-1 -4 1 58.79 2.56
-1 -4 1 52.28 2.43
-1 -4 1 56.63 2.48
1 4 -1 56.09 2.57
1 4 -1 56.36 2.04
-1 -4 1 55.4 2.04
0 4 -1 203.69 6.88
0 4 -1 195.07 7.71
0 4 -1 214.69 9.36
0 -4 1 215.96 7.92
0 4 -1 214.69 9.55
0 -4 1 196.95 6.87
-1 4 -1 10.97 0.64
1 -4 1 11.76 0.98
1 -4 1 11.14 0.97
-1 4 -1 10.81 1.19
1 -4 1 10.7 0.63
-1 4 -1 10.63 1.14
2 -4 1 430.4 15.64
2 -4 1 449 15.01
-2 4 -1 411.99 13.83
-2 4 -1 406.25 17.54
2 -4 1 397.69 13.82
-3 4 -1 148.98 4.95
-3 4 -1 155.46 5
-3 4 -1 151.3 5.07
3 -4 1 148.17 5.07
-3 4 -1 155.13 6.59
3 -4 1 153.13 5.62
-3 4 -1 152.8 6.06
-4 4 -1 336.8 11.05
-4 4 -1 328.49 14.68
-4 4 -1 353.57 14.49
-4 4 -1 336.13 11.05
-4 4 -1 346.47 13.31
4 -4 1 353.32 12.43
-4 4 -1 355.04 10.9
-5 4 -1 56.35 2.06
-5 4 -1 54.67 2.92
5 -4 1 56.71 2.31
-5 4 -1 54.87 2.15
-5 4 -1 53.58 2.02
-5 4 -1 53.98 2.74
-5 4 -1 55.54 2.58
-5 4 -1 52.96 2.26
-6 4 -1 2.88 0.66
-6 4 -1 2.41 0.74
-6 4 -1 1.76 0.89
-6 4 -1 1.93 0.73
-6 4 -1 1.48 1.19
-6 4 -1 1.35 0.51
6 -4 1 3.96 0.66
-7 4 -1 26.61 1.54
-7 4 -1 26.85 1.49
7 -4 1 27.13 1.61
-7 4 -1 25.98 1.35
-7 4 -1 26.66 2.1
-8 4 -1 13.53 1.29
-8 4 -1 13.24 1.63
-8 4 -1 11.37 0.99
-8 4 -1 10.79 1.18
-9 4 -1 80.15 3.19
-9 4 -1 84.34 4.68
-7 -3 1 17.67 1.97
-7 -3 1 14.46 2.02
-6 -3 1 7.14 1.37
-6 -3 1 6.72 1.44
-5 -3 1 8.01 1.05
5 3 -1 5.76 0.8
-5 -3 1 7.13 0.67
-5 -3 1 7.18 1.01
-5 -3 1 5.37 1.16
-5 -3 1 7.71 1.09
-5 -3 1 5.96 0.49
5 3 -1 7.52 0.53
-4 -3 1 1.74 1
-4 -3 1 0.77 0.66
-4 -3 1 0.94 0.28
-4 -3 1 1.02 0.52
-4 -3 1 3.39 0.94
4 3 -1 0.59 0.28
-3 -3 1 9.23 0.81
-3 -3 1 9.45 0.55
3 3 -1 8.86 0.55
3 3 -1 8.86 0.66
-3 -3 1 9.15 0.87
-3 -3 1 9.61 0.97
2 3 -1 12.95 1.09
-2 -3 1 11.84 0.74
2 3 -1 12.13 0.59
-2 -3 1 11.43 0.83
-2 -3 1 12.78 1.07
-2 -3 1 9.89 0.94
2 3 -1 12.15 0.72
-2 -3 1 12.16 0.59
-2 -3 1 11.97 0.9
-1 -3 1 643.63 26.47
-1 -3 1 695.87 24.54
1 3 -1 661.23 21.83
-1 -3 1 652.39 24.49
-1 -3 1 672.06 25.33
-1 -3 1 651.88 21.83
0 3 -1 947.45 40.48
0 -3 1 923.5 33.98
0 -3 1 927.22 50.26
0 3 -1 921.42 41.83
0 -3 1 917.46 36.75
0 3 -1 895.46 50.26
1 -3 1 47.96 2.21
1 -3 1 48.64 2.88
-2 3 -1 1810.09 57.13
2 -3 1 1806.6 63.97
-3 3 -1 975.76 38.55
3 -3 1 942.29 33.04
-3 3 -1 935.16 37.13
3 -3 1 871.08 32.48
-4 3 -1 382.86 14.49
4 -3 1 342.42 12.46
-4 3 -1 365.23 12.47
-4 3 -1 370.41 12.11
-4 3 -1 370.58 11.91
-4 3 -1 402.1 15.85
-4 3 -1 388.56 15.21
-4 3 -1 375.43 16.01
4 -3 1 401.53 13.57
-4 3 -1 377.83 12.05
-5 3 -1 24.95 1.47
-5 3 -1 24.57 1.36
5 -3 1 25.56 1.4
-5 3 -1 25.38 1.16
-5 3 -1 23.36 1.49
-5 3 -1 23.6 1.27
-5 3 -1 22.23 1.74
-5 3 -1 22.83 1.33
-6 3 -1 76.08 2.76
-6 3 -1 76.71 3.44
-6 3 -1 77.27 2.83
6 -3 1 76.87 3.16
-6 3 -1 79.99 3.54
-6 3 -1 78.82 3.65
-6 3 -1 78.35 3.85
-6 3 -1 71.98 2.99
-7 3 -1 59.6 3.13
-7 3 -1 68.99 2.81
-7 3 -1 70.28 2.59
-7 3 -1 64.86 3.51
-7 3 -1 66.15 2.56
-8 3 -1 45.47 2
-8 3 -1 45.94 2.83
-8 3 -1 43.41 2
-9 3 -1 4.78 0.86
-8 -2 1 37.39 2.83
-7 -2 1 12.48 1.55
-7 -2 1 14.56 1.6
-6 -2 1 2.38 0.71
-6 -2 1 3.3 1.06
-6 -2 1 1.2 0.76
-5 -2 1 0.96 0.86
-5 -2 1 1.6 0.52
-5 -2 1 1.09 0.96
-5 -2 1 1.18 0.78
-5 -2 1 -0.18 1.11
5 2 -1 0.23 0.36
-5 -2 1 0.76 0.31
4 2 -1 30.67 1.19
-4 -2 1 30.31 1.9
-4 -2 1 33.08 1.19
-4 -2 1 33.38 1.82
-4 -2 1 32.86 1.68
-4 -2 1 34.63 1.9
-4 -2 1 30.16 1.36
3 2 -1 0.3 0.2
3 2 -1 0.45 0.28
-3 -2 1 0.12 0.2
-3 -2 1 0.78 0.54
-3 -2 1 0.24 0.45
-3 -2 1 0.12 0.52
-3 -2 1 -0.03 0.39
-3 -2 1 0.63 0.34
3 2 -1 0.42 0.42
-3 -2 1 1.08 0.35
-2 -2 1 1954.23 73.33
2 2 -1 1968.7 69.66
2 2 -1 2045.03 74.98
-2 -2 1 1991.37 81.32
-2 -2 1 1887.71 71.75
-2 -2 1 1916.2 72.51
-2 -2 1 2041.96 72.45
-2 -2 1 1865.29 74.97
-2 -2 1 2070.53 78.5
1 2 -1 802.47 28.65
-1 -2 1 796.06 30.85
-1 -2 1 823.2 32.27
1 2 -1 849.52 44.14
-1 -2 1 792.05 29.52
-1 -2 1 788.3 29.83
0 -2 1 84.9 4.41
0 2 -1 75.13 3.62
0 2 -1 74.22 4.42
1 -2 1 618.54 21.93
2 -2 1 1562.16 54.49
-2 2 -1 1519.46 48.65
-2 2 -1 1540.18 61.34
-3 2 -1 58.12 2.61
-3 2 -1 58.14 2.46
3 -2 1 58.01 2.2
-3 2 -1 51.67 1.9
3 -2 1 53.19 1.94
-4 2 -1 76 2.77
-4 2 -1 78.51 2.67
-4 2 -1 80.58 3.69
-4 2 -1 79.19 3.47
4 -2 1 77.28 2.7
4 -2 1 83.73 3.08
-4 2 -1 80.26 2.7
-4 2 -1 83.24 2.72
-5 2 -1 29.14 1.34
-5 2 -1 31.41 1.89
5 -2 1 28.86 1.41
-5 2 -1 31.33 1.86
-5 2 -1 29.95 1.39
-5 2 -1 29.03 1.56
-5 2 -1 28.29 1.37
-5 2 -1 29.45 2.18
-6 2 -1 137.57 5.95
-6 2 -1 132.3 6.14
-6 2 -1 130.29 5.69
-6 2 -1 134.62 5.45
-6 2 -1 133.35 4.86
-6 2 -1 128 4.55
6 -2 1 136.83 5.07
-6 2 -1 126.19 4.41
-7 2 -1 559.26 17.92
-7 2 -1 581.09 23.34
-7 2 -1 556.49 23.59
-7 2 -1 525.79 22.56
-7 2 -1 551.51 17.53
-8 2 -1 69.77 2.8
-9 2 -1 37.98 1.87
-8 -1 1 35.05 1.63
-8 -1 1 30.13 2.25
-7 -1 1 22.07 1.23
-7 -1 1 23.05 1.78
-7 -1 1 22.01 1.86
-6 -1 1 137.69 5.49
-6 -1 1 126.06 5.9
-6 -1 1 134.62 5.86
-6 -1 1 142.98 6.09
-6 -1 1 139.23 4.66
-5 -1 1 1646.24 65.8
-5 -1 1 1581.09 58.64
-5 -1 1 1521.17 63.56
-5 -1 1 1579.29 50.33
-5 -1 1 1603.64 60.13
-5 -1 1 1612.69 58.07
4 1 -1 4.21 0.35
-4 -1 1 5.56 0.72
-4 -1 1 5.21 0.78
-4 -1 1 4.7 0.45
-4 -1 1 4.29 0.44
4 1 -1 4.8 0.47
-4 -1 1 4.78 0.34
-4 -1 1 3.85 0.94
-4 -1 1 3.76 0.6
-4 -1 1 4.54 0.55
-3 -1 1 50.52 2.42
3 1 -1 48.09 1.86
3 1 -1 50.04 2.06
3 1 -1 52.76 2.14
-3 -1 1 48.94 2.27
-3 -1 1 48.27 1.74
-3 -1 1 47.86 2.06
-3 -1 1 46.81 2.18
-3 -1 1 49.61 2.05
-2 -1 1 679.5 28
2 1 -1 674.42 24.81
-2 -1 1 701.14 26.15
-2 -1 1 684.71 25.59
-2 -1 1 689.01 26.75
2 1 -1 719.8 25.87
-2 -1 1 693.14 25.87
2 1 -1 745.79 26.76
-1 -1 1 37.35 1.5
-1 -1 1 37.5 1.74
1 1 -1 38.86 1.6
1 1 -1 38.17 2.26
-1 -1 1 37.36 1.52
-1 -1 1 36.96 2.22
-1 -1 1 36.32 1.6
-1 -1 1 36.84 1.56
0 -1 1 355.64 18.54
0 1 -1 342.23 18.52
0 -1 1 311.64 12
1 -1 1 -5.22 0.31
-1 1 -1 -5.41 0.22
2 -1 1 988.55 35.44
-2 1 -1 1035.94 36.86
-2 1 -1 979.42 31.64
-3 1 -1 172.01 7.11
-3 1 -1 165.87 5.3
-3 1 -1 151.41 5.33
-3 1 -1 169.72 6.37
-3 1 -1 166.06 6.83
3 -1 1 170.84 6.53
3 -1 1 168.47 6.32
3 -1 1 169.19 6.07
-4 1 -1 498.37 19.5
-4 1 -1 526.29 16.92
-4 1 -1 520.11 20.66
4 -1 1 508.12 16.92
4 -1 1 522.28 18.3
-4 1 -1 493.97 16.02
-4 1 -1 491.37 16.36
-4 1 -1 527.82 21.42
-4 1 -1 524.34 19.11
-5 1 -1 6.95 0.61
5 -1 1 6.95 0.66
-5 1 -1 6.51 0.83
-5 1 -1 6.97 1.02
-5 1 -1 6.22 0.45
-5 1 -1 6.61 0.62
5 -1 1 5.88 0.44
-5 1 -1 6.61 0.89
-5 1 -1 6.85 0.9
-5 1 -1 6.85 0.84
6 -1 1 10.75 0.93
-6 1 -1 8.21 0.76
-6 1 -1 9.53 1.19
-6 1 -1 7.79 1.1
-6 1 -1 9.22 1.24
-7 1 -1 18.16 1.41
-7 1 -1 18.17 1.76
-7 1 -1 22.51 1.7
-8 1 -1 85.34 3.38
-9 0 1 21.55 1.54
-8 0 1 0.6 0.84
-8 0 1 1.52 1.42
-7 0 1 18.57 1.76
-7 0 1 23.08 1.52
-7 0 1 22.56 1.4
-6 0 1 222.94 8.51
-6 0 1 223.99 7.1
-6 0 1 198.57 9.19
-6 0 1 222.88 9.23
-6 0 1 222.52 8.37
-6 0 1 217.61 9.41
-6 0 1 220.1 8.79
-6 0 1 230.54 7.29
-5 0 1 72.03 2.53
-5 0 1 69.55 2.42
-5 0 1 67.25 3.01
-5 0 1 72.07 2.88
-5 0 1 73.35 3.18
-5 0 1 65.78 3.16
-5 0 1 69 3.16
-5 0 1 70.83 3.25
-4 0 1 14.05 0.85
-4 0 1 15.3 0.98
-4 0 1 14.2 0.67
-4 0 1 15.47 1.09
-4 0 1 15.11 0.95
-4 0 1 14.99 1.23
-4 0 1 13.13 0.72
-4 0 1 15.67 1.13
4 0 -1 14.77 0.77
-4 0 1 15.3 0.95
-4 0 1 12.36 0.81
-4 0 1 14.54 0.89
4 0 -1 14.52 0.92
-3 0 1 345.72 11.27
3 0 -1 358.45 13.15
-3 0 1 356.58 13.12
-3 0 1 337.43 12.03
-3 0 1 360.25 11.65
-3 0 1 358.17 11.27
-3 0 1 363.62 14.24
3 0 -1 353.25 12.56
-3 0 1 344.03 13.59
3 0 -1 372.68 13.62
-3 0 1 339.56 11.05
-3 0 1 341.76 13.02
-3 0 1 354.88 13.14
-2 0 1 112.98 4.52
-2 0 1 117.07 3.7
2 0 -1 103.66 3.93
-2 0 1 103.79 3.58
-2 0 1 106.08 4.12
-2 0 1 113.97 4.03
2 0 -1 113.57 4.33
-2 0 1 108.94 4.16
2 0 -1 108.98 4.14
-2 0 1 109.7 4.33
-2 0 1 107.93 3.49
-2 0 1 108.52 4.23
1 0 -1 173.09 6.68
1 0 -1 172.29 9.56
-1 0 1 169.29 6.35
-1 0 1 163.4 6.54
-1 0 1 171.99 6.45
-1 0 1 175.45 6.67
-1 0 1 177.8 5.75
-1 0 1 164.71 5.54
1 0 -1 172.36 5.74
-1 0 1 180.85 9.57
0 0 1 533.13 17.26
0 0 1 567.7 29.75
0 0 1 542.94 17.87
0 0 -1 568.64 17.87
0 0 1 562.17 19.75
0 0 1 488.47 19.25
1 0 1 167.13 6.08
1 0 1 172.03 6.22
2 0 1 852.76 31.47
2 0 1 905.12 32.76
-2 0 -1 873.74 32.74
2 0 1 916.94 33.85
-2 0 -1 890.49 35.63
-3 0 -1 324.53 12.73
-3 0 -1 311.38 12.69
3 0 1 320.24 11.26
-3 0 -1 312.05 10.38
-3 0 -1 314.05 11.79
-3 0 -1 328.8 13.24
3 0 1 313 12.1
3 0 1 317.27 11.74
-3 0 -1 303.32 9.82
3 0 1 292.5 10.37
-4 0 -1 47.22 1.71
-4 0 -1 47.77 2.42
-4 0 -1 43.8 1.67
-4 0 -1 46.49 1.79
-4 0 -1 47.69 2.39
4 0 1 46.28 1.69
4 0 1 45.93 2
-4 0 -1 46.29 2.18
-4 0 -1 48.79 2.26
-5 0 -1 117.18 5.21
-5 0 -1 115.75 5
5 0 1 116.1 4.38
5 0 1 109.78 3.88
-5 0 -1 115.75 3.9
-5 0 -1 113.67 3.99
-5 0 -1 113.77 4.77
-5 0 -1 111.92 4.71
-6 0 -1 64.69 3.1
-6 0 -1 57.16 2.98
-6 0 -1 63.39 3.17
-6 0 -1 59.24 2.46
-7 0 -1 55.44 2.41
-7 0 -1 52.27 3.04
-7 0 -1 58.98 3.21
-8 0 -1 3.02 0.7
-8 0 -1 3.58 1.3
-9 1 1 3.64 1.5
-9 1 1 5.46 0.85
-8 1 1 20.35 1.9
-8 1 1 22.1 1.3
-7 1 1 70.66 2.72
-7 1 1 72.95 2.68
-7 1 1 71.61 3.47
-7 1 1 72.99 3.43
-6 1 1 14.57 1.59
-6 1 1 13.6 1.01
-6 1 1 13.7 1.38
-6 1 1 12.92 0.94
-6 1 1 12.99 1.08
-6 1 1 14.28 1.08
-6 1 1 14.41 1.06
-5 1 1 96.27 3.43
-5 1 1 100 4.56
-5 1 1 99.23 4.21
-5 1 1 103.48 4.36
-5 1 1 100.24 3.39
-5 1 1 97.26 3.37
-5 1 1 93.33 3.46
-5 1 1 104.61 4.32
-5 1 1 99.97 4.41
-5 1 1 99.88 3.63
-5 1 1 103.25 3.98
-4 1 1 482.49 18.14
4 -1 -1 507.33 18.32
-4 1 1 500.11 15.71
4 -1 -1 486.37 17.54
-4 1 1 481.45 15.42
-4 1 1 479.39 16.81
-4 1 1 491.16 18.82
-4 1 1 499.93 19.83
-4 1 1 492.06 15.72
-4 1 1 514.01 19.98
-4 1 1 489.88 16.24
-3 1 1 288.59 10.21
3 -1 -1 302.95 10.64
3 -1 -1 300.68 11.51
-3 1 1 295.22 9.38
-3 1 1 306.86 12.04
-3 1 1 292.51 9.54
-3 1 1 281.12 9.54
-3 1 1 303.44 12.14
-3 1 1 309.72 9.87
3 -1 -1 284.05 9.87
3 -1 -1 317.97 11.11
-3 1 1 295.78 11.03
-2 1 1 -0.1 0.36
-2 1 1 0.04 0.33
-2 1 1 0.39 0.4
2 -1 -1 -0.28 0.24
2 -1 -1 0.23 0.27
-2 1 1 0.43 0.31
2 -1 -1 0.37 0.21
-2 1 1 0.14 0.4
-2 1 1 0.36 0.37
2 -1 -1 0.35 0.38
-1 1 1 954.95 40.54
1 -1 -1 914.88 35.26
1 -1 -1 939.73 37.09
1 -1 -1 973.98 50.46
-1 1 1 890.39 29.24
-1 1 1 891.35 34.47
1 -1 -1 919.43 30.26
-1 1 1 902.07 32.73
0 1 1 593.98 20.9
0 1 1 537.39 20.05
-1 -1 -1 56.38 2.41
1 1 1 57.26 2.25
1 1 1 56.67 2.21
1 1 1 59.07 2.28
-2 -1 -1 432.81 18.45
2 1 1 406.49 14.57
-2 -1 -1 454.22 16.44
-2 -1 -1 420.14 14.58
2 1 1 469.28 16.91
2 1 1 457.48 16.4
2 1 1 454.36 15.76
3 1 1 14.48 0.89
-3 -1 -1 13.22 1.24
3 1 1 13.99 0.81
-3 -1 -1 13.45 1.17
-3 -1 -1 15.34 1.16
3 1 1 15.32 1
-3 -1 -1 14.67 0.79
3 1 1 13.9 0.74
-4 -1 -1 82.9 3.77
-4 -1 -1 82.2 3.39
4 1 1 76.39 2.69
4 1 1 77.46 3.06
-4 -1 -1 79.1 3.38
-4 -1 -1 74.12 2.74
-4 -1 -1 81.49 2.72
-4 -1 -1 73.42 3.51
5 1 1 106.49 3.7
5 1 1 103.13 4.13
-5 -1 -1 104.18 4.81
-5 -1 -1 110.69 4.67
-5 -1 -1 104.02 4.1
-5 -1 -1 118.4 5.1
-5 -1 -1 109.29 4.56
-5 -1 -1 107.89 3.7
-5 -1 -1 109.91 3.76
5 1 1 112.54 4.22
-6 -1 -1 11.32 1.54
-6 -1 -1 10.12 1.27
-6 -1 -1 9.87 0.59
-6 -1 -1 10.28 1.12
-6 -1 -1 10.68 0.92
-6 -1 -1 9.69 0.79
6 1 1 9.55 0.64
-7 -1 -1 6.67 1.3
-7 -1 -1 8.4 1.59
-8 -1 -1 8.31 1.58
-9 2 1 50.7 3.15
-9 2 1 53.01 2.39
-8 2 1 61.32 3.36
-8 2 1 59.73 2.44
-8 2 1 61.67 2.47
-7 2 1 5.83 1
-7 2 1 6.07 0.74
-7 2 1 4.91 1.19
-7 2 1 5.61 0.8
-7 2 1 4.89 0.68
-6 2 1 38.64 1.6
-6 2 1 38.35 1.67
-6 2 1 34.36 2
-6 2 1 35.8 1.43
-6 2 1 33.29 1.6
-6 2 1 31.98 2.34
-6 2 1 33.82 1.81
-5 2 1 146.06 5.89
-5 2 1 152.89 5.69
-5 2 1 145.94 6.08
-5 2 1 142.91 6.18
-5 2 1 142.87 4.76
5 -2 -1 145.73 5.35
-5 2 1 145.37 4.88
-5 2 1 141.37 6.45
-5 2 1 144.41 4.84
-5 2 1 144.78 5.19
-4 2 1 365.13 12.8
-4 2 1 369.51 14.31
-4 2 1 385.75 13.82
-4 2 1 377.31 11.74
4 -2 -1 363.12 13.34
-4 2 1 364.82 11.95
4 -2 -1 382.7 13.9
-4 2 1 370.07 15.2
-4 2 1 380.9 11.96
-3 2 1 18.45 0.86
-3 2 1 18.68 0.99
3 -2 -1 20.03 0.9
3 -2 -1 18.87 0.84
-3 2 1 19.94 1.15
-3 2 1 18.78 1.06
3 -2 -1 20.23 1.14
-3 2 1 18.39 0.84
3 -2 -1 18.48 0.85
2 -2 -1 348.2 12.04
-2 2 1 361.82 11.65
-2 2 1 361.91 11.41
-2 2 1 345.39 13.4
-2 2 1 412.84 16.17
-2 2 1 363.53 12.45
2 -2 -1 358.09 13.56
1 -2 -1 267.04 10.25
-1 2 1 280.14 8.81
-1 2 1 273.55 12.64
-1 2 1 287.73 12.22
-1 2 1 267.27 9.83
0 -2 -1 1692.39 62.52
0 -2 -1 1696.41 62.56
0 2 1 1739.05 60.15
0 -2 -1 1674.93 64.8
-1 -2 -1 508.32 19.4
-1 -2 -1 522.91 21.22
-1 -2 -1 521.71 18.89
-1 -2 -1 503.16 18.8
1 2 1 480.31 16.76
1 2 1 511.68 18.11
-1 -2 -1 485.07 16.77
1 2 1 533.18 18.81
2 2 1 17.25 0.94
-2 -2 -1 17.46 0.74
2 2 1 18.03 1.23
-2 -2 -1 16.59 1.35
2 2 1 17.53 0.93
-2 -2 -1 17.44 1.24
2 2 1 17.04 0.74
2 2 1 16.61 0.88
-3 -2 -1 9.34 1
3 2 1 7.88 0.56
-3 -2 -1 6.95 0.54
-3 -2 -1 9.26 1.12
-3 -2 -1 7.78 0.89
3 2 1 9.77 0.78
3 2 1 8.35 1
-4 -2 -1 235.3 9.95
4 2 1 233.21 7.62
-4 -2 -1 228.26 9.02
4 2 1 229.42 8.36
-4 -2 -1 238.34 7.62
-4 -2 -1 231.44 9.52
4 2 1 210.25 8.44
-4 -2 -1 238.02 8.9
-4 -2 -1 208.88 8.4
-5 -2 -1 147.54 6.03
5 2 1 143.41 5.48
-5 -2 -1 144.66 6.66
-5 -2 -1 136.5 5.41
-5 -2 -1 139.28 6.26
5 2 1 141.23 4.88
5 2 1 148.13 5.49
-5 -2 -1 145.04 4.89
-6 -2 -1 3.23 0.52
-6 -2 -1 1.9 1.11
-6 -2 -1 2.43 0.52
-6 -2 -1 1.49 1.38
6 2 1 2.67 0.59
6 2 1 2.74 0.67
-7 -2 -1 141.27 6.2
-7 -2 -1 146 6.8
-9 3 1 34.98 2.7
-9 3 1 37.84 1.93
-8 3 1 38.95 1.76
-8 3 1 37.27 1.72
-8 3 1 41.68 2.04
-8 3 1 35.55 2.32
-8 3 1 38.75 2.51
-7 3 1 11.38 0.99
-7 3 1 9.75 1.06
-7 3 1 10.97 1.5
-7 3 1 9.99 0.84
-7 3 1 9.62 1.35
-6 3 1 8.04 0.76
-6 3 1 7.4 0.66
-6 3 1 6.79 0.61
-6 3 1 5.45 0.99
-6 3 1 6.21 0.66
-6 3 1 6.54 1.13
-5 3 1 35.37 1.56
-5 3 1 36.07 1.65
-5 3 1 37 1.49
-5 3 1 37.65 1.51
-5 3 1 36.75 2.01
5 -3 -1 37.53 1.59
-5 3 1 34.75 2.47
-4 3 1 361.43 15.52
4 -3 -1 365.31 13.62
-4 3 1 366.09 11.74
4 -3 -1 348.23 13.13
-4 3 1 381.08 11.57
-4 3 1 363.44 14.13
-4 3 1 367.44 12.6
-4 3 1 378.62 11.78
-3 3 1 1.1 0.34
-3 3 1 0.52 0.79
-3 3 1 0.52 0.36
3 -3 -1 0.78 0.37
-3 3 1 0.64 0.43
-3 3 1 1.09 0.4
3 -3 -1 0.64 0.46
-3 3 1 0.44 0.56
-2 3 1 18.24 0.87
2 -3 -1 19.21 1.32
-2 3 1 18.06 1.07
2 -3 -1 20.43 1.28
-2 3 1 18.1 1.53
-2 3 1 18.21 0.88
-1 3 1 314.09 10.68
-1 3 1 336.08 14.41
1 -3 -1 293.6 11.56
-1 3 1 308.05 11.47
-1 3 1 305.36 9.75
1 -3 -1 321.3 11.72
0 -3 -1 803.46 29.56
0 3 1 802.77 28.39
0 3 1 773.88 28.77
0 -3 -1 749.3 29.44
0 3 1 880.09 36.42
0 3 1 801.53 26.32
0 -3 -1 789.54 30.44
0 -3 -1 792.06 26.32
-1 -3 -1 806.93 27.05
-1 -3 -1 841.56 34.13
1 3 1 813.88 29.59
1 3 1 812.21 27.04
1 3 1 842.57 29.19
-1 -3 -1 866.1 30.42
-1 -3 -1 762.75 30.28
-2 -3 -1 7.5 0.51
2 3 1 6.12 0.5
2 3 1 7.87 1.09
-2 -3 -1 8.13 1.15
2 3 1 6.5 0.66
-2 -3 -1 7.16 0.78
-2 -3 -1 7.53 0.91
3 3 1 59.04 2.84
-3 -3 -1 59.17 2.12
-3 -3 -1 61.49 2.8
3 3 1 57.32 2.12
-3 -3 -1 59.74 2.77
3 3 1 55.54 2.39
3 3 1 60.46 2.51
-3 -3 -1 57.86 3.24
-3 -3 -1 56.14 2.34
-4 -3 -1 59.63 3.18
-4 -3 -1 64.64 3.22
-4 -3 -1 62.12 3.28
-4 -3 -1 58.49 2.48
4 3 1 61.51 2.59
4 3 1 63.48 2.21
-4 -3 -1 61.93 3.08
-4 -3 -1 61.27 2.2
4 3 1 59.59 2.55
5 3 1 0.47 0.41
5 3 1 1.03 0.85
-5 -3 -1 2.8 1.09
-5 -3 -1 0.84 0.38
-5 -3 -1 0.69 0.98
-5 -3 -1 -0.35 0.66
6 3 1 -0.61 0.64
-6 -3 -1 -2.46 1.63
-6 -3 -1 -0.04 0.55
6 3 1 0.9 0.99
-6 -3 -1 0.99 0.77
-6 -3 -1 1.05 1.54
-7 -3 -1 28.08 2.22
-9 4 1 -0.4 1.43
-9 4 1 1.47 1.17
-9 4 1 0.85 0.65
-8 4 1 19.9 1.97
-8 4 1 20.65 1.38
-8 4 1 17.21 1.73
-8 4 1 22.42 1.38
-8 4 1 18.42 1.43
-7 4 1 16.08 1.81
-7 4 1 18.04 1.59
-7 4 1 19.05 1.18
-7 4 1 19.12 1.09
-7 4 1 16.55 1.28
-7 4 1 17.85 1.22
-6 4 1 22.4 1.14
-6 4 1 23.5 1.15
-6 4 1 23.74 1.67
-6 4 1 19.6 1.29
-6 4 1 24.9 1.19
-6 4 1 22.92 2.18
-5 4 1 25.56 1.68
5 -4 -1 23.34 1.25
-5 4 1 24.84 1.7
-5 4 1 26.24 1.2
-5 4 1 26.89 1.2
-5 4 1 22.46 1.82
-5 4 1 26.16 1.35
-5 4 1 25.89 1.13
4 -4 -1 209.55 7.91
-4 4 1 199.27 8.98
-4 4 1 197.9 6.64
-4 4 1 211.85 9.35
-4 4 1 209.27 6.6
-4 4 1 199.1 8.11
4 -4 -1 202.53 7.49
-4 4 1 208.81 7.2
-4 4 1 201.72 6.72
3 -4 -1 100.17 3.93
-3 4 1 89.54 3.94
-3 4 1 98.18 3.24
-3 4 1 94.74 4.57
-3 4 1 94.72 3.33
-3 4 1 101.52 4.67
-3 4 1 97.61 4.11
-2 4 1 181.16 5.74
-2 4 1 176.79 6.08
-2 4 1 173.85 8
-2 4 1 172.16 6.67
-2 4 1 174.72 5.54
2 -4 -1 166.47 5.79
-2 4 1 172.17 5.79
2 -4 -1 176.66 6.72
-1 4 1 298.08 13.13
-1 4 1 277.61 9.36
-1 4 1 281.78 9.68
1 -4 -1 276.58 9.36
-1 4 1 281.4 10.47
1 -4 -1 282.43 11.97
1 -4 -1 280.26 10.69
0 4 1 20.59 1.96
0 4 1 22.44 1.25
0 4 1 24.65 1.04
0 -4 -1 24.14 1.05
0 -4 -1 24.16 1.76
0 4 1 25.83 1.58
0 -4 -1 23.8 1.66
-1 -4 -1 11.13 1.29
-1 -4 -1 10.9 0.63
-1 -4 -1 12.76 1.24
1 4 1 11.3 0.91
1 4 1 11.33 0.64
1 4 1 11.01 1.28
-2 -4 -1 5.72 0.51
2 4 1 5.79 0.86
-2 -4 -1 6.25 0.53
-2 -4 -1 4.4 0.66
-2 -4 -1 5.63 1.22
2 4 1 6.92 0.99
2 4 1 5.76 0.6
-2 -4 -1 3.68 0.87
2 4 1 4.57 0.41
-3 -4 -1 57.07 2.4
-3 -4 -1 57.46 2.88
3 4 1 55.61 2.45
3 4 1 58.46 2.11
-3 -4 -1 60.5 2.84
3 4 1 58.19 2.51
-3 -4 -1 60.9 2.12
-3 -4 -1 59.59 3.37
-4 -4 -1 20.85 1.48
-4 -4 -1 20.89 1.87
4 4 1 22.07 1
4 4 1 21.95 1.51
-4 -4 -1 22.79 2.18
4 4 1 21.09 1.34
-4 -4 -1 19.31 1.84
-4 -4 -1 21.94 1.1
-4 -4 -1 20.11 1.22
-5 -4 -1 34.5 2.49
5 4 1 35.27 2.1
-5 -4 -1 36.48 2.4
5 4 1 38.9 1.51
-5 -4 -1 34.81 1.93
-5 -4 -1 35.49 1.47
-6 -4 -1 291.13 10.33
-6 -4 -1 300.44 13.65
-6 -4 -1 315.63 11.43
6 4 1 319.57 11.49
6 4 1 313.88 10.36
-9 5 1 18.34 1.83
-9 5 1 23.79 2.16
-9 5 1 18.6 1.38
-8 5 1 5.43 0.9
-8 5 1 2.32 1.69
-8 5 1 4.72 0.79
-8 5 1 2.78 1.54
-8 5 1 3.91 0.68
-7 5 1 317.69 12.75
7 -5 -1 312.13 12.3
-7 5 1 321.43 10.37
-7 5 1 330.12 10.57
-7 5 1 304.42 11.3
-7 5 1 328.68 10.47
-7 5 1 326.96 14.01
-6 5 1 416.9 19.88
-6 5 1 456.83 15.38
-6 5 1 464.03 14.4
-6 5 1 432.97 17.21
-6 5 1 440.59 14.07
-6 5 1 432.92 18.95
-6 5 1 454.56 14.26
6 -5 -1 445.74 16.77
-5 5 1 193.86 8.93
5 -5 -1 190.16 7.47
-5 5 1 183.81 7.8
-5 5 1 198.4 6.4
-5 5 1 179.8 8.46
5 -5 -1 181.33 7.09
-5 5 1 201.41 6.88
-5 5 1 197.46 6.26
4 -5 -1 97.68 4.09
-4 5 1 91 3.95
-4 5 1 90.78 3.35
-4 5 1 94.93 4.7
-4 5 1 92.23 4.3
4 -5 -1 99.14 3.74
-4 5 1 92.85 4.65
-4 5 1 97.11 3.57
-4 5 1 98.55 3.23
-3 5 1 0.38 1.1
3 -5 -1 0.77 0.67
-3 5 1 0.25 0.3
-3 5 1 0.09 0.71
-3 5 1 0.96 0.67
-3 5 1 0.59 0.45
-2 5 1 11.26 0.81
-2 5 1 10.94 0.65
-2 5 1 11 1.08
2 -5 -1 11.47 0.67
2 -5 -1 10.11 1.15
-2 5 1 11.36 0.72
-1 5 1 1859.32 59.36
-1 5 1 1793.65 81.94
1 -5 -1 1778.45 66.52
-1 5 1 1839.34 64.74
1 -5 -1 1754.08 59.36
-1 5 1 1800.16 57.12
0 -5 -1 55.95 1.94
0 5 1 50.55 2.21
0 5 1 55.92 1.98
0 5 1 53.15 2.67
0 -5 -1 53.11 2.57
0 5 1 53.85 2.9
0 -5 -1 51.79 2.18
0 -5 -1 57.27 2.88
1 5 1 20.02 1.64
1 5 1 16.37 1.35
-1 -5 -1 19.01 1.48
1 5 1 19.48 0.86
1 5 1 17.49 1.11
-1 -5 -1 18.56 1.63
-1 -5 -1 16.78 1.06
-1 -5 -1 18.17 0.84
-2 -5 -1 7.34 0.6
2 5 1 8.61 1.06
2 5 1 8.11 0.62
2 5 1 8.81 0.74
-2 -5 -1 10.26 1.3
-2 -5 -1 9.09 0.68
-2 -5 -1 7.72 1.39
2 5 1 8.2 1.19
2 5 1 8 0.88
-3 -5 -1 8.53 0.65
3 5 1 7.8 0.91
-3 -5 -1 9.97 0.76
-3 -5 -1 10.27 1.42
3 5 1 8.69 0.68
-3 -5 -1 8.99 1.31
3 5 1 7.84 0.82
-4 -5 -1 56.12 3.3
-4 -5 -1 58.77 3.31
-4 -5 -1 52.89 2.39
4 5 1 52.44 2.47
4 5 1 56.35 2.18
-4 -5 -1 56.93 2.15
-5 -5 -1 388.84 13.45
-5 -5 -1 419.18 14.83
-5 -5 -1 366.41 17.49
5 5 1 425.67 14.89
5 5 1 411.18 13.47
-9 6 1 7.31 1.35
-8 6 1 10.81 1.68
-8 6 1 12.25 1.21
-8 6 1 12.66 1.55
-8 6 1 11.76 1.21
7 -6 -1 96.59 4.41
-7 6 1 100.04 3.63
-7 6 1 103.97 3.95
-7 6 1 95.44 5.01
-7 6 1 99.52 4.56
-6 6 1 45.74 1.9
-6 6 1 37.36 2.7
6 -6 -1 42.01 2.14
-6 6 1 40.17 2.65
-6 6 1 38.89 2.11
6 -6 -1 41.51 2.24
-6 6 1 44.94 1.77
-5 6 1 9.16 0.84
-5 6 1 12.72 1.02
-5 6 1 12.15 0.96
5 -6 -1 12.16 1.16
-5 6 1 13.59 1.59
-5 6 1 9.72 1.29
5 -6 -1 11.18 1.18
-4 6 1 3.55 1.11
-4 6 1 2.75 0.77
-4 6 1 3.2 0.52
4 -6 -1 3.42 0.87
4 -6 -1 2.92 0.69
-4 6 1 1.95 1.23
-4 6 1 2.99 0.63
-3 6 1 85.19 3.16
3 -6 -1 83.76 3.66
-3 6 1 82.59 3.11
-3 6 1 84.12 3.86
-2 6 1 0.54 0.41
2 -6 -1 0.91 1.09
-2 6 1 0.83 0.25
-2 6 1 -0.44 1.21
-2 6 1 0.44 0.51
2 -6 -1 0.74 0.28
-1 6 1 54.54 2.74
1 -6 -1 52.09 2.16
-1 6 1 56.05 1.96
-1 6 1 54.4 2.08
1 -6 -1 50.9 2.59
1 -6 -1 52.4 1.96
-1 6 1 49.39 2.17
0 6 1 17.38 1.78
0 -6 -1 18.5 0.87
0 -6 -1 17.92 1.5
0 6 1 18.48 0.86
0 6 1 19.5 1.33
0 -6 -1 16.45 1.31
0 6 1 17.9 1.4
1 6 1 8.06 0.63
-1 -6 -1 8.28 0.81
1 6 1 9.58 1.64
-1 -6 -1 7.91 1.26
1 6 1 8.11 0.99
-1 -6 -1 7.2 0.6
-1 -6 -1 7.62 1.14
1 6 1 5.68 0.89
-2 -6 -1 28.76 1.67
2 6 1 27.81 2.48
-2 -6 -1 26.19 1.92
-2 -6 -1 24.67 2.12
-2 -6 -1 25.36 1.15
2 6 1 27.93 1.18
2 6 1 28.25 1.78
2 6 1 24.94 2.03
3 6 1 163.93 5.57
-3 -6 -1 156.79 6.87
3 6 1 161.11 6.27
-3 -6 -1 166.65 5.56
-3 -6 -1 162.13 6.19
-3 -6 -1 154.73 7.67
4 6 1 254.02 8.84
-4 -6 -1 277.95 9.76
4 6 1 266.57 9.8
-4 -6 -1 252.72 11.79
-4 -6 -1 256.8 8.83
-7 7 1 68.43 2.85
7 -7 -1 60.49 3.11
-6 7 1 1.57 0.75
6 -7 -1 1.44 0.76
6 -7 -1 2.3 1.31
-6 7 1 1.08 0.65
5 -7 -1 6.82 1.13
-5 7 1 6.82 0.86
-5 7 1 6.84 0.85
5 -7 -1 6.31 1.14
4 -7 -1 93.44 4.14
-4 7 1 95.78 3.63
-4 7 1 89.28 3.46
4 -7 -1 94.6 3.89
-4 7 1 97.04 4.12
-3 7 1 87.2 3.91
3 -7 -1 85.07 3.84
-3 7 1 85.2 3.25
-2 7 1 71.72 3.42
-2 7 1 70.68 2.49
-2 7 1 68.62 2.67
2 -7 -1 65.99 3.43
2 -7 -1 70.53 2.51
-1 7 1 28.17 1.61
1 -7 -1 30.15 1.31
-1 7 1 31.65 1.31
1 -7 -1 29.11 1.62
1 -7 -1 26.49 1.91
-1 7 1 28.64 1.42
-1 7 1 31.3 2.62
0 7 1 34.03 1.36
0 7 1 32.25 2.79
0 -7 -1 34.85 1.36
0 7 1 32.16 1.83
0 -7 -1 28.58 2.31
0 -7 -1 32.11 1.8
-1 -7 -1 9.64 1.4
-1 -7 -1 9.78 0.81
1 7 1 8.62 0.88
1 7 1 7.64 0.75
1 7 1 9.25 1.56
-1 -7 -1 8.74 0.76
-2 -7 -1 16.46 1.07
-2 -7 -1 13.99 1.75
2 7 1 11.28 2.08
2 7 1 17.07 1.11
-2 -7 -1 15.24 1.89
2 7 1 17.76 1.32
-2 -7 -1 17.45 1.22
3 7 1 -0.78 0.72
-3 -7 -1 0.39 0.65
-3 -7 -1 -0.27 0.66
-3 -7 -1 -1.78 1.02
3 7 1 0.1 0.8
7 -8 -1 29.5 2.31
-6 8 1 3.04 0.83
6 -8 -1 3.91 1.12
5 -8 -1 24.56 2.14
4 -8 -1 11.63 1.72
-4 8 1 13.78 1.54
-3 8 1 17.31 1.75
3 -8 -1 13.91 1.78
-2 8 1 168.72 6.87
2 -8 -1 161.16 6.83
-1 8 1 4.86 0.92
1 -8 -1 5.4 0.65
-1 8 1 3.97 0.62
-1 8 1 2.61 1.88
1 -8 -1 5.44 1.23
1 -8 -1 4.92 0.85
0 -8 -1 6.96 0.77
0 -8 -1 5.83 1.27
0 8 1 4.89 1.56
0 8 1 6.36 0.59
0 8 1 7.2 0.84
0 -8 -1 7.16 0.61
-1 -8 -1 31.34 1.44
1 8 1 28.69 2.37
-1 -8 -1 31.28 1.61
1 8 1 28.5 1.45
1 8 1 30.13 1.68
-2 -8 -1 10.45 0.89
2 8 1 9.55 0.99
2 8 1 7.03 1.52
-4 9 1 3.04 1.82
-3 9 1 37.17 3.1
-2 9 1 11.84 1.85
1 -9 -1 113.25 4.4
-1 9 1 110.72 4.43
-1 9 1 108.06 5.4
0 9 1 115 5.35
0 -9 -1 118.3 4.59
0 9 1 120.36 4.64
0 10 -2 7.33 1.21
0 -10 2 7.15 0.63
0 10 -2 6.5 0.63
0 -10 2 7.8 1.02
0 10 -2 6.79 2.15
-1 10 -2 -1 1.01
1 -10 2 1.04 0.49
-1 10 -2 0.43 0.46
-1 10 -2 2.48 2.11
1 -10 2 0.58 0.9
2 -10 2 67.39 2.49
2 -10 2 68.22 2.75
-2 10 -2 70.65 3.65
-2 10 -2 66.55 2.8
-2 10 -2 59.65 2.48
-3 10 -2 18.01 1.21
-3 10 -2 19.69 2
-4 10 -2 5.8 1.49
2 9 -2 324.06 12.08
-2 -9 2 320.21 10.91
-2 -9 2 331.41 12.02
1 9 -2 77.1 2.87
-1 -9 2 77.26 4.27
-1 -9 2 79.02 3.22
-1 -9 2 77.08 2.85
1 9 -2 82.1 3.33
1 9 -2 81.16 3.98
0 -9 2 1.35 0.65
0 -9 2 0.39 1.09
0 9 -2 4.72 1.5
0 9 -2 1.97 0.69
0 9 -2 1.38 0.78
0 -9 2 1.53 0.66
1 -9 2 47.16 2.7
1 -9 2 49.41 1.91
1 -9 2 54.52 2.22
-1 9 -2 49.6 3.42
-1 9 -2 48.12 1.92
-1 9 -2 50 2.27
2 -9 2 54.44 2.93
-2 9 -2 52.1 2.55
-2 9 -2 56.77 3.18
2 -9 2 56.77 2.54
-2 9 -2 55.78 2.09
2 -9 2 58.25 2.09
3 -9 2 5.42 1.21
3 -9 2 4.86 0.51
3 -9 2 5.09 0.82
-3 9 -2 4.89 0.49
-3 9 -2 5.85 1.93
4 -9 2 25.73 2.35
-4 9 -2 29.4 2.38
-5 9 -2 25.46 1.5
5 -9 2 22.01 1.89
6 -9 2 139.08 6.33
-6 9 -2 160.22 7.26
-7 9 -2 42 3.24
-4 -8 2 30.48 1.54
-4 -8 2 29.56 2.33
4 8 -2 27.73 1.63
3 8 -2 0.8 1.12
-3 -8 2 2.49 0.91
3 8 -2 0.77 0.53
-3 -8 2 0.09 1.18
-3 -8 2 1.62 0.5
-2 -8 2 1096.23 34.95
2 8 -2 1059.64 38.39
-2 -8 2 956.83 39.44
2 8 -2 1045.95 38.52
-2 -8 2 1125.86 38.35
-1 -8 2 1.36 1.31
1 8 -2 0.25 0.71
1 8 -2 0.32 0.45
-1 -8 2 0.93 0.6
1 8 -2 0.11 1.24
-1 -8 2 -0.14 1.04
-1 -8 2 0.58 0.45
0 -8 2 3.98 0.76
0 8 -2 3.57 1.3
0 -8 2 4 0.48
0 8 -2 3.21 0.48
0 -8 2 4.37 1.17
0 -8 2 4.36 1.38
0 -8 2 3.81 0.61
0 8 -2 3.8 0.71
1 -8 2 0.99 0.67
-1 8 -2 0.08 0.52
-1 8 -2 0.03 1.09
1 -8 2 -0.6 0.82
1 -8 2 0.44 0.49
1 -8 2 0.53 0.51
-1 8 -2 -1.25 0.55
2 -8 2 87.19 3.75
2 -8 2 93.31 3.49
2 -8 2 83.02 4.09
2 -8 2 84.64 3.14
-2 8 -2 88.66 3.16
-2 8 -2 93.54 4.11
-2 8 -2 91.52 3.32
3 -8 2 162.1 6.59
-3 8 -2 158.87 6.4
3 -8 2 179.54 6.38
3 -8 2 173.9 5.78
-3 8 -2 175.46 5.79
-3 8 -2 175.35 5.91
3 -8 2 165.52 6.93
-3 8 -2 174.59 7.05
4 -8 2 83.18 3.8
-4 8 -2 84.54 3.35
4 -8 2 77.7 3.48
-4 8 -2 85.71 4.02
-4 8 -2 84.04 3.27
-5 8 -2 128.35 4.57
-5 8 -2 139.81 5.07
5 -8 2 125.75 5.3
5 -8 2 132.53 5.67
-5 8 -2 143.67 6.36
-6 8 -2 29.21 1.63
-6 8 -2 25.69 2.28
-6 8 -2 28.39 1.65
6 -8 2 29.54 2.02
-7 8 -2 8.48 1.59
-7 8 -2 12.15 1.22
7 -8 2 12.91 1.88
-8 8 -2 55.98 3.81
-5 -7 2 125.04 5.89
-5 -7 2 134.57 5.04
5 7 -2 126.26 5.12
-4 -7 2 52.83 2.03
-4 -7 2 57.27 2.36
-4 -7 2 52.43 3.23
-4 -7 2 51.67 3.24
4 7 -2 53.91 2.46
-3 -7 2 74.8 2.94
-3 -7 2 64.97 3.99
-3 -7 2 65.75 2.46
3 7 -2 64.43 2.47
3 7 -2 69.03 3.07
-2 -7 2 12.64 1.58
2 7 -2 13.68 0.8
-2 -7 2 13.46 1.57
-2 -7 2 13.69 1.03
2 7 -2 11.64 0.95
-2 -7 2 12.86 0.77
2 7 -2 13.36 1.49
1 7 -2 75.5 3.79
-1 -7 2 70.3 3.84
-1 -7 2 73.2 3.55
1 7 -2 73.34 3.02
1 7 -2 77.31 2.69
-1 -7 2 72.38 2.95
-1 -7 2 74.22 2.67
0 7 -2 5.08 0.45
0 -7 2 4.82 0.44
0 -7 2 5.39 0.56
0 -7 2 4.26 1.19
0 7 -2 4.45 0.64
0 7 -2 6.21 1.17
1 -7 2 82.69 3.46
1 -7 2 83.24 3.68
-1 7 -2 82.19 3.76
1 -7 2 85.59 2.93
1 -7 2 85.55 3.35
-1 7 -2 83.36 2.94
-1 7 -2 84.42 3.42
-2 7 -2 49.82 2.91
-2 7 -2 49.54 2.92
2 -7 2 50.75 2.48
2 -7 2 52.61 2.35
2 -7 2 49.06 1.87
2 -7 2 48.89 2.2
-2 7 -2 51.02 1.88
-2 7 -2 46.76 2.25
3 -7 2 287.94 10.99
-3 7 -2 293.98 9.98
-3 7 -2 282.48 10.84
3 -7 2 280.74 10.5
-3 7 -2 284.38 9.49
-3 7 -2 273.35 10.47
3 -7 2 296.94 10.45
3 -7 2 285.02 9.49
-3 7 -2 293.14 9.4
-3 7 -2 267.88 13.12
-4 7 -2 4.15 1.21
-4 7 -2 4.57 0.37
-4 7 -2 5.32 0.91
4 -7 2 5.16 0.8
-4 7 -2 4.81 0.99
-4 7 -2 4.85 0.86
4 -7 2 3.43 1.23
-4 7 -2 5.58 1.24
-4 7 -2 5.71 0.77
-5 7 -2 20.35 2.24
-5 7 -2 17.55 1.83
-5 7 -2 21.6 1.31
-5 7 -2 21.52 1.15
5 -7 2 21.24 1.36
5 -7 2 18.39 1.6
-6 7 -2 11.62 0.98
-6 7 -2 11.11 1.26
-6 7 -2 11.14 1.35
6 -7 2 13.04 1.44
6 -7 2 10.12 1.08
-6 7 -2 10.59 1.48
-7 7 -2 8.63 1.1
7 -7 2 9.89 1.44
-7 7 -2 7.89 1.51
-7 7 -2 9.19 1.01
-8 7 -2 22.05 2.46
-9 7 -2 24.2 2.77
-6 -6 2 101.94 4.94
5 6 -2 4.77 0.84
5 6 -2 3.75 0.52
-5 -6 2 4.83 0.51
-5 -6 2 6.42 0.7
-5 -6 2 2.29 2.02
-5 -6 2 6.32 1.73
-4 -6 2 298.51 11.08
-4 -6 2 319.1 10.07
-4 -6 2 300.84 13.16
-4 -6 2 269.17 12.12
4 6 -2 308.44 11.17
-3 -6 2 0.84 1.3
3 6 -2 -0.15 0.59
-3 -6 2 -0.33 0.46
-3 -6 2 -0.48 1.14
3 6 -2 0.31 0.39
-3 -6 2 0.05 0.36
-2 -6 2 25.9 1.98
-2 -6 2 23.66 1.45
-2 -6 2 26.66 1.16
2 6 -2 25.61 1.17
2 6 -2 27.31 1.85
-2 -6 2 24.26 1.89
2 6 -2 21.94 1.61
-1 -6 2 35.87 2.17
-1 -6 2 36.77 1.36
-1 -6 2 33 1.57
1 6 -2 33.45 1.65
1 6 -2 36.59 1.37
1 6 -2 36.18 2.43
0 -6 2 22.28 1.36
0 6 -2 21.27 1.43
0 6 -2 21.59 2.09
0 6 -2 24.44 0.98
0 -6 2 22.89 0.97
0 -6 2 23.42 1.78
1 -6 2 23.1 1.24
1 -6 2 21.12 1.74
-1 6 -2 21.47 0.94
1 -6 2 22.5 0.93
-1 6 -2 21.4 1.65
-2 6 -2 3.45 0.91
-2 6 -2 3.65 1.24
2 -6 2 3.43 0.43
-2 6 -2 3.87 0.43
2 -6 2 5 1.02
2 -6 2 3.44 0.79
-3 6 -2 487.96 21.83
-3 6 -2 466.58 15.67
3 -6 2 506.98 17.56
3 -6 2 509.24 18.33
-3 6 -2 481.06 20.58
-3 6 -2 498.39 20.62
-3 6 -2 489.25 16.13
3 -6 2 461.43 16.12
4 -6 2 169.6 6.7
4 -6 2 181.52 5.97
-4 6 -2 166.76 7.9
4 -6 2 176.06 7.05
-4 6 -2 180.18 5.95
-4 6 -2 188.43 5.98
-4 6 -2 182.4 8.02
5 -6 2 2.5 0.67
-5 6 -2 2.77 0.78
-5 6 -2 2.51 1.22
-5 6 -2 2.21 0.66
-5 6 -2 1.67 1.04
6 -6 2 10.84 1.18
-6 6 -2 10.12 1.01
-6 6 -2 9.62 1.35
-6 6 -2 10.51 0.92
-6 6 -2 8.37 1.06
7 -6 2 3.16 0.78
-7 6 -2 3.42 1.63
-7 6 -2 4.03 0.79
-7 6 -2 3.62 0.79
-7 6 -2 4.14 1.15
-8 6 -2 13.26 1.18
-8 6 -2 15.6 1.87
-8 6 -2 11.73 1.49
-9 6 -2 8.45 1.67
-7 -5 2 4.31 1.93
-6 -5 2 27.42 2.08
-6 -5 2 21.85 2.31
-5 -5 2 14.75 1.86
-5 -5 2 9.68 2.05
5 5 -2 15.87 1.51
5 5 -2 14.13 0.8
-5 -5 2 15.52 0.79
-5 -5 2 14.42 1.24
4 5 -2 7.71 0.73
4 5 -2 4.78 0.58
-4 -5 2 7.44 0.6
-4 -5 2 5.86 1.34
-4 -5 2 8.69 1.46
-4 -5 2 7.37 0.61
-3 -5 2 50.37 2.69
-3 -5 2 49.78 2.83
-3 -5 2 53.08 1.93
3 5 -2 51.98 2.22
-3 -5 2 50.35 2.13
3 5 -2 53.61 1.94
2 5 -2 9.91 0.6
2 5 -2 8.83 0.82
2 5 -2 8.53 1.21
-2 -5 2 7.72 0.94
-2 -5 2 8.79 0.72
-2 -5 2 6.79 1.22
-2 -5 2 9.73 0.59
1 5 -2 271.15 9.38
1 5 -2 275.68 10.51
-1 -5 2 274.49 9.37
-1 -5 2 285.28 10.72
-1 -5 2 302.53 10.49
0 5 -2 262.05 8.58
0 -5 2 252.6 8.57
0 -5 2 269.02 9.81
0 5 -2 246.98 11.66
-1 5 -2 2.76 0.3
1 -5 2 3.47 0.67
1 -5 2 3.25 0.65
-1 5 -2 2.26 0.81
1 -5 2 2.78 0.3
-1 5 -2 4.53 1.08
1 -5 2 3.3 0.6
2 -5 2 367.62 13.17
2 -5 2 360.59 12.34
-2 5 -2 368.47 15.78
2 -5 2 363.86 20.56
2 -5 2 405.5 13.46
-2 5 -2 361.03 12.34
2 -5 2 385.74 14.03
-3 5 -2 22.34 1.64
3 -5 2 24.48 1.25
-3 5 -2 22.28 0.97
-3 5 -2 24.38 1.92
-3 5 -2 20.14 1.03
3 -5 2 21.71 0.97
4 -5 2 89.38 3.6
-4 5 -2 88.55 4.36
-4 5 -2 92.34 3.13
-4 5 -2 96.61 4.4
-4 5 -2 90.64 3.16
-4 5 -2 94.54 3.15
4 -5 2 90.52 3.13
-5 5 -2 11.46 1.13
-5 5 -2 11.32 0.97
5 -5 2 11.96 0.96
-5 5 -2 10.23 0.93
-5 5 -2 11.89 1.19
-5 5 -2 8.89 1.41
-6 5 -2 44.93 2.56
-6 5 -2 45.76 2.02
-6 5 -2 47.96 2.77
-6 5 -2 45.45 1.86
6 -5 2 49.4 2.25
-6 5 -2 38.93 2.03
-7 5 -2 1.15 0.64
-7 5 -2 2.76 1.04
7 -5 2 1.01 0.7
-7 5 -2 2.1 1.52
-7 5 -2 1.23 0.61
-8 5 -2 42.73 1.99
-8 5 -2 46.09 3.37
-8 5 -2 44.49 1.99
-8 5 -2 42.69 2.36
-9 5 -2 25.6 1.5
-9 5 -2 27.31 2.88
-7 -4 2 8.54 1.56
-7 -4 2 11.11 2.12
-6 -4 2 2.58 1.35
-6 -4 2 3.34 1.04
-5 -4 2 41.61 2.99
-5 -4 2 37.54 1.85
5 4 -2 40.81 2.03
-5 -4 2 39.9 2.18
5 4 -2 40.48 1.53
-5 -4 2 41.16 1.52
-5 -4 2 42.97 2.48
-4 -4 2 15.94 1.52
-4 -4 2 17.52 1.58
-4 -4 2 18.82 0.8
-4 -4 2 17.75 1.52
4 4 -2 15.71 1.33
4 4 -2 17.19 0.8
-4 -4 2 20.09 1.33
-4 -4 2 15.89 1.14
-3 -4 2 410.31 13.53
-3 -4 2 427.29 16.56
-3 -4 2 416.56 17.31
3 4 -2 415.13 13.53
-3 -4 2 372.71 15.38
-2 -4 2 483.57 16.18
-2 -4 2 476.84 18.29
2 4 -2 476.89 17.83
2 4 -2 478.14 16.18
-2 -4 2 508.93 18.01
-2 -4 2 512.88 19.69
-1 -4 2 28.4 1.06
-1 -4 2 26.28 1.43
1 4 -2 27.85 1.06
-1 -4 2 27.2 1.29
-1 -4 2 28.77 1.48
0 4 -2 19.6 1.87
0 -4 2 21.51 1.21
0 4 -2 21.22 1.36
0 -4 2 20.59 0.83
0 -4 2 20.44 1.53
0 -4 2 19.61 1.1
0 4 -2 21.71 0.84
1 -4 2 5.71 0.51
1 -4 2 5.7 0.78
1 -4 2 5.82 0.6
-1 4 -2 5.03 0.42
1 -4 2 5.58 0.42
1 -4 2 5.17 0.58
-1 4 -2 5.22 0.78
2 -4 2 0.26 0.21
2 -4 2 0.34 0.41
-2 4 -2 0.36 0.2
2 -4 2 -0.1 0.48
-2 4 -2 0.01 0.82
-3 4 -2 1.82 0.33
-3 4 -2 1.67 0.71
3 -4 2 1.29 0.48
-3 4 -2 1.51 0.89
3 -4 2 1.25 0.43
-3 4 -2 1 0.64
-3 4 -2 1.23 0.22
3 -4 2 1.25 0.23
4 -4 2 80.15 3.22
-4 4 -2 77.99 3.84
4 -4 2 74.65 2.74
4 -4 2 79.97 3.15
-4 4 -2 77.47 3.45
-4 4 -2 80.49 2.74
-4 4 -2 86.69 3.76
5 -4 2 1.2 0.56
-5 4 -2 4.78 0.98
-5 4 -2 4.83 1.17
5 -4 2 0.56 0.81
-5 4 -2 2.07 0.63
-5 4 -2 2.84 0.7
-6 4 -2 249.59 8.81
-6 4 -2 247.57 8.08
-6 4 -2 247.64 11
-6 4 -2 246.59 10.73
6 -4 2 243.5 9.07
6 -4 2 253.18 9.19
-6 4 -2 249.33 8.24
-7 4 -2 190.6 8.38
-7 4 -2 180.83 8.08
7 -4 2 189.49 6.99
-7 4 -2 179.09 6.15
-7 4 -2 178.09 6.27
-7 4 -2 176.5 6.69
-8 4 -2 52.42 2.42
-8 4 -2 51.65 3.55
-8 4 -2 52.73 2.31
-9 4 -2 2.86 1.07
-9 4 -2 3.56 1.8
-8 -3 2 -2.09 1.17
-7 -3 2 84.84 4.54
-7 -3 2 84.5 4.33
-6 -3 2 9.02 1.4
-6 -3 2 6.99 1.16
-6 -3 2 7.82 1.11
-5 -3 2 112.91 4.91
-5 -3 2 112.53 5.15
-5 -3 2 107.62 4.9
4 3 -2 198.74 6.62
-4 -3 2 196.2 7.67
-4 -3 2 197.96 6.62
-4 -3 2 198.54 8.6
-4 -3 2 192.96 8.08
-4 -3 2 202.93 8.27
-3 -3 2 70.47 3.12
3 3 -2 71.67 2.47
-3 -3 2 72.73 3.38
-3 -3 2 70.69 2.46
-3 -3 2 71.06 2.86
-3 -3 2 69.34 2.97
-2 -3 2 78.39 2.95
2 3 -2 71.39 2.51
-2 -3 2 72.72 3.15
-2 -3 2 72.36 2.51
-2 -3 2 72.51 3.01
-2 -3 2 77 2.98
-2 -3 2 72.44 3.16
-1 -3 2 15.97 0.99
-1 -3 2 13.97 0.97
1 3 -2 14.57 0.73
-1 -3 2 17 1.22
-1 -3 2 15.25 1.17
-1 -3 2 14.54 0.72
0 3 -2 1546.96 64.97
0 -3 2 1543.98 80.81
0 -3 2 1385.16 54.52
0 -3 2 1457.43 52.46
1 -3 2 769.3 40.68
1 -3 2 719.19 26.41
-2 3 -2 9397.49 378.41
2 -3 2 8768.1 330.6
-2 3 -2 9999 391.75
2 -3 2 9904.25 336.14
-3 3 -2 23.69 1.48
-3 3 -2 23.93 1.15
3 -3 2 23.46 1.44
3 -3 2 21.18 0.86
3 -3 2 21.79 1.13
-3 3 -2 21.45 0.87
-3 3 -2 21.37 0.86
-4 3 -2 112.26 3.78
4 -3 2 112.83 3.78
-4 3 -2 110.27 5.13
-4 3 -2 114.27 5.11
4 -3 2 110.08 4.29
-4 3 -2 112.41 4.7
5 -3 2 106.56 3.85
-5 3 -2 125.6 5.19
-5 3 -2 115.06 3.85
-5 3 -2 112.53 4.85
-5 3 -2 111.18 3.93
5 -3 2 118.78 4.38
-5 3 -2 113.07 3.86
-5 3 -2 110 5.28
-6 3 -2 189.82 6.9
-6 3 -2 196.97 8.5
6 -3 2 199.36 7.25
-6 3 -2 183.79 6.34
-6 3 -2 200.72 6.49
-6 3 -2 200.24 8.64
-6 3 -2 178.17 8.07
-7 3 -2 116.93 4.15
7 -3 2 120.37 4.5
-7 3 -2 114.18 5.47
-7 3 -2 100.62 5.01
-7 3 -2 111.44 3.92
-7 3 -2 112.29 5.3
-8 3 -2 145.44 5.34
-8 3 -2 152.28 7.2
-8 -2 2 0.56 1.23
-7 -2 2 19.43 1.91
-6 -2 2 20.26 1.4
-6 -2 2 19.85 1.04
-6 -2 2 18.91 1.65
-6 -2 2 17.53 1.73
-5 -2 2 86.22 3.93
-5 -2 2 80.06 3.73
-5 -2 2 80.9 2.91
-5 -2 2 78.78 3.28
-5 -2 2 83.56 3.71
-4 -2 2 1702.14 56.96
-4 -2 2 1725.93 65.38
-4 -2 2 1684.36 54.71
-4 -2 2 1734.86 63.17
-4 -2 2 1801.15 71.57
4 2 -2 1693.74 56.96
-4 -2 2 1705.91 63.73
-4 -2 2 1807.38 69.13
-3 -2 2 59.71 2.12
-3 -2 2 66.08 2.78
-3 -2 2 61.82 2.79
-3 -2 2 63.7 2.5
-3 -2 2 60.85 2.17
-3 -2 2 62.89 2.53
3 2 -2 58.9 2.13
-3 -2 2 62.76 2.89
-3 -2 2 60.99 2.57
-2 -2 2 310.39 11.87
-2 -2 2 326.5 11.99
-2 -2 2 329.08 12.81
-2 -2 2 320.69 11.72
-2 -2 2 302.82 12.26
-1 -2 2 1.21 0.84
1 2 -2 1.57 0.45
-1 -2 2 1.55 0.46
0 -2 2 1463.11 77.9
0 -2 2 1395.78 50.54
1 -2 2 663.14 23.52
-2 2 -2 5210.23 176.01
-2 2 -2 5837.58 229.75
2 -2 2 5684.97 197
-3 2 -2 1197.43 47.81
-3 2 -2 1140.04 42.6
3 -2 2 1109.48 40.94
-3 2 -2 1214.59 46.1
3 -2 2 1115.21 38.01
-3 2 -2 1153.21 38.01
-4 2 -2 0.6 0.63
-4 2 -2 0.45 0.23
4 -2 2 0.36 0.64
-4 2 -2 1.1 0.72
-4 2 -2 1.29 0.63
-4 2 -2 -0.9 0.8
4 -2 2 0.15 0.24
-5 2 -2 12.14 1.01
-5 2 -2 12.7 0.97
-5 2 -2 15.24 1.28
-5 2 -2 14.05 0.97
-5 2 -2 14.07 1.31
-5 2 -2 14.56 1.42
5 -2 2 14.11 0.98
5 -2 2 13.99 0.67
-5 2 -2 14.88 0.67
-6 2 -2 5.95 1.19
-6 2 -2 6.18 0.71
-6 2 -2 6.75 0.74
6 -2 2 6.03 0.78
-6 2 -2 5.04 0.79
-6 2 -2 6.58 1.26
-7 2 -2 102.79 5.04
-7 2 -2 102.39 3.88
-7 2 -2 105.16 4.92
-8 2 -2 125.73 6.14
-8 2 -2 138.12 4.87
-9 -1 2 40.12 2.6
-8 -1 2 13.85 1.66
-8 -1 2 12.58 1.12
-7 -1 2 3.98 1.13
-7 -1 2 4.34 0.64
-7 -1 2 3.79 0.81
-6 -1 2 226.82 8.46
-6 -1 2 232.84 7.39
-6 -1 2 203.65 9.41
-6 -1 2 226.54 8.97
-6 -1 2 219.39 9.36
-6 -1 2 226.29 9.54
-5 -1 2 79.75 3.65
-5 -1 2 85.84 3.33
-5 -1 2 76.24 2.94
-5 -1 2 81.91 3.65
-5 -1 2 82.58 3.75
-5 -1 2 84.8 2.89
-4 -1 2 60.02 2.12
-4 -1 2 57.64 2.67
-4 -1 2 58.19 2.16
-4 -1 2 59.14 2.54
-4 -1 2 57.55 2.72
-4 -1 2 59.62 2.41
-4 -1 2 61.55 2.78
-3 -1 2 22.52 1.25
-3 -1 2 22.78 1.03
3 1 -2 21.23 1.13
-3 -1 2 20.78 1.13
-3 -1 2 18.85 1.14
-3 -1 2 21.54 1.32
-3 -1 2 20.75 0.92
-2 -1 2 738.31 28.16
-2 -1 2 729.82 26.95
-2 -1 2 743.99 27.23
2 1 -2 775.34 28.16
-2 -1 2 688.62 24.96
-2 -1 2 750.93 27.57
-1 -1 2 115.36 4.57
-1 -1 2 116.46 6.58
-1 -1 2 111.79 4.36
0 -1 2 251.15 11.44
0 -1 2 238.51 8.93
0 -1 2 263.97 13.85
1 -1 2 345.71 12.32
2 -1 2 532.72 19.15
2 -1 2 530.14 19.58
-2 1 -2 554.51 22.43
-2 1 -2 537.09 19.95
-3 1 -2 168.97 5.85
3 -1 2 170.92 6.39
3 -1 2 162.51 5.84
-3 1 -2 180.52 6.74
3 -1 2 178.19 6.46
3 -1 2 181.84 6.87
-3 1 -2 182.37 7.56
-4 1 -2 563.5 22.52
-4 1 -2 594.53 23.4
-4 1 -2 548.13 18.43
4 -1 2 569.38 19.96
-4 1 -2 581.6 20.84
4 -1 2 532.03 18.42
-4 1 -2 532.35 23.47
-4 1 -2 545.88 17.44
5 -1 2 7.63 0.65
-5 1 -2 8.05 1.02
-5 1 -2 6.58 0.85
-5 1 -2 6.76 0.51
-5 1 -2 7.77 1.14
-5 1 -2 7.35 0.95
5 -1 2 7.82 0.76
-5 1 -2 6.36 0.67
-6 1 -2 0.21 0.81
6 -1 2 1.21 0.59
-6 1 -2 0.12 0.28
-6 1 -2 1.45 0.75
-6 1 -2 1.25 0.82
6 -1 2 0.27 0.33
-6 1 -2 1.69 0.89
-7 1 -2 16.06 1.57
-7 1 -2 16.3 1.41
-7 1 -2 17.75 1.88
-8 1 -2 3.17 1.02
-8 1 -2 5.66 0.86
-9 0 2 36.47 2.74
-9 0 2 33.77 1.71
-8 0 2 56.25 2.31
-8 0 2 54.51 3.31
-7 0 2 40.12 1.82
-7 0 2 37.9 2.28
-7 0 2 34.97 1.99
-6 0 2 404.11 16.12
-6 0 2 426.58 15.5
-6 0 2 420.14 16.97
-6 0 2 444.06 13.45
-6 0 2 384.38 17.08
-5 0 2 201.88 8.86
-5 0 2 219.71 8.77
-5 0 2 212.01 7.38
-5 0 2 219.13 6.93
-5 0 2 216.52 6.79
-5 0 2 204.18 7.14
-5 0 2 217.64 8.02
-5 0 2 211.52 6.93
-5 0 2 200.93 8.37
-4 0 2 8.69 0.69
-4 0 2 9.29 0.66
-4 0 2 9.36 0.79
-4 0 2 9.14 0.6
-4 0 2 9.63 0.8
4 0 -2 8.33 0.87
-4 0 2 9.9 0.64
-4 0 2 8.64 0.66
-4 0 2 10.6 0.86
-4 0 2 9.15 0.65
-3 0 2 521.91 16.75
-3 0 2 526.53 16.43
3 0 -2 539.1 20.2
-3 0 2 523.77 20.19
-3 0 2 507.13 19.5
-3 0 2 550.27 17.36
-3 0 2 493.58 17.9
3 0 -2 567.26 19.51
-3 0 2 514.92 19.33
-3 0 2 513.25 16.76
-3 0 2 550.78 19.16
-3 0 2 510.18 19.78
-2 0 2 1138.59 44.02
-2 0 2 1199.95 37.84
-2 0 2 1112.89 42.15
-2 0 2 1128.49 39.09
-2 0 2 1133.64 43.1
2 0 -2 1169.21 44.02
-2 0 2 1219.67 41.91
-2 0 2 1155.37 42.55
-2 0 2 1146.61 36.56
-1 0 2 3.91 0.71
-1 0 2 3.91 0.36
1 0 -2 3.59 0.31
1 0 -2 2.45 0.31
-1 0 2 2.94 0.41
1 0 -2 5.75 0.83
-1 0 2 3.16 0.27
-1 0 2 3.25 0.33
-1 0 2 3.23 0.44
-1 0 2 3.43 0.44
-1 0 2 3.29 0.33
0 0 2 205.38 7.02
0 0 2 233.96 7.3
0 0 2 215.84 7.89
0 0 -2 223.54 7.29
0 0 2 219.88 8.12
0 0 2 227.28 12.22
1 0 2 8.79 0.59
-1 0 -2 8.14 0.62
1 0 2 8.39 0.68
-1 0 -2 7.81 0.42
2 0 2 150.45 5.43
2 0 2 171.1 6.19
-2 0 -2 168.17 7.04
2 0 2 164.43 5.94
-2 0 -2 166.32 6.25
-2 0 -2 157.3 5.44
2 0 2 165.87 6.33
-3 0 -2 167.86 6.45
-3 0 -2 169.76 5.57
3 0 2 162.54 6.13
3 0 2 167.95 6.53
3 0 2 161.45 5.55
3 0 2 170.4 6.4
-3 0 -2 164.59 7.24
4 0 2 438.95 15.19
-4 0 -2 431.9 15.9
-4 0 -2 417.49 17.16
-4 0 -2 423.36 13.98
-4 0 -2 445.6 17.84
4 0 2 408.24 13.97
-4 0 -2 389.93 17.84
5 0 2 19.53 0.87
-5 0 -2 20 1.41
-5 0 -2 17.77 1.28
-5 0 -2 18.17 1.05
5 0 2 19.33 1.18
-5 0 -2 21.71 1.64
5 0 2 18.8 1.12
-5 0 -2 20.17 0.9
-5 0 -2 21.95 1.52
-6 0 -2 219.55 9.71
-6 0 -2 204.38 8.05
6 0 2 214.88 8.08
6 0 2 227.36 7.33
-6 0 -2 217.49 7.29
-6 0 -2 212.89 9.32
6 0 2 230.21 8.14
-6 0 -2 213.6 8.65
-7 0 -2 1.06 1.5
-7 0 -2 1.85 0.66
-7 0 -2 3.75 1.06
-8 0 -2 4.6 1.01
-8 0 -2 2.89 1.48
-9 1 2 9.54 1.16
-9 1 2 9.26 1.78
-8 1 2 1.28 1.38
-8 1 2 1.56 0.63
-7 1 2 59.13 2.77
-7 1 2 57.77 2.39
-7 1 2 57.16 2.93
-6 1 2 75.22 3.64
-6 1 2 76.96 3.3
-6 1 2 78.69 2.92
-6 1 2 74.38 3.78
-6 1 2 77.74 2.75
-6 1 2 72.13 3.52
-6 1 2 77.27 2.77
-6 1 2 74.53 2.76
-5 1 2 48.4 2.53
-5 1 2 49.28 2.41
-5 1 2 49.63 1.82
-5 1 2 44.09 2.05
-5 1 2 50.21 1.81
-5 1 2 44.55 2.35
-5 1 2 48.68 1.85
-5 1 2 46.57 2.31
-5 1 2 45.57 1.83
-4 1 2 2.2 0.58
-4 1 2 1.94 0.54
-4 1 2 2.23 0.62
-4 1 2 2.36 0.51
-4 1 2 1.94 0.5
4 -1 -2 1.69 0.46
-4 1 2 1.13 0.65
-4 1 2 2.28 0.39
-4 1 2 1.53 0.5
-3 1 2 2.25 0.5
-3 1 2 1.82 0.66
3 -1 -2 2.3 0.37
-3 1 2 2.12 0.39
3 -1 -2 1.2 0.25
-3 1 2 2.49 0.35
3 -1 -2 2.48 0.32
-3 1 2 1.64 0.56
-3 1 2 2.05 0.33
-3 1 2 2.13 0.43
-3 1 2 2.02 0.36
-3 1 2 3.33 0.56
-2 1 2 1112.8 34.69
2 -1 -2 1055.44 35.9
-2 1 2 1107.83 35.9
-2 1 2 1169.27 44.01
-2 1 2 1022.55 39.99
-2 1 2 1078.63 37.11
-2 1 2 1094.27 34.01
-2 1 2 1116.25 48.04
-2 1 2 1074.65 40.91
2 -1 -2 1129.19 41.76
1 -1 -2 559.1 20.91
1 -1 -2 540.66 17.98
-1 1 2 538.46 20.47
-1 1 2 533.29 19.42
-1 1 2 573.97 24.94
-1 1 2 584.27 29.93
-1 1 2 527.9 18.57
-1 1 2 537.18 17.36
1 -1 -2 527.55 29.88
0 1 2 1293.99 67.76
0 -1 -2 1188.24 40.63
0 1 2 1247.56 45.77
0 -1 -2 1250.35 49.82
0 -1 -2 1245.62 45.73
0 1 2 1247.37 39.28
0 1 2 1238.8 43.99
0 1 2 1233.93 46.28
-1 -1 -2 442.25 15.74
-1 -1 -2 491.23 17.72
1 1 2 419.23 15.73
1 1 2 512.74 17.65
-1 -1 -2 502.52 15.66
1 1 2 496.26 17
2 1 2 50.85 1.84
-2 -1 -2 53.46 2.5
2 1 2 53.44 2.15
2 1 2 53.96 2.34
2 1 2 54.25 2.13
-2 -1 -2 52.43 2.64
2 1 2 52.43 2.16
-2 -1 -2 52.33 1.86
3 1 2 5.57 0.94
-3 -1 -2 6.63 0.83
-3 -1 -2 6.43 0.89
3 1 2 4.64 0.38
3 1 2 4.88 0.62
-3 -1 -2 6.24 0.41
4 1 2 26.19 1.04
-4 -1 -2 26.18 1.07
4 1 2 24.75 1.31
-4 -1 -2 26 1.65
-4 -1 -2 24.61 1.79
4 1 2 25.81 1.33
-4 -1 -2 26.61 1.59
-4 -1 -2 23.23 1.24
5 1 2 50.88 1.88
-5 -1 -2 48.96 2.13
5 1 2 50.82 2.19
-5 -1 -2 54.1 2.91
5 1 2 52.28 2.27
-5 -1 -2 52.4 2.12
-5 -1 -2 49.69 2.82
-5 -1 -2 51.2 2.66
-6 -1 -2 12.29 0.97
-6 -1 -2 14.08 1.79
6 1 2 12.32 0.76
-6 -1 -2 13.25 1.54
-6 -1 -2 12.98 0.73
6 1 2 12.2 1.1
-7 -1 -2 3.91 1.2
-7 -1 -2 3.92 1.28
-10 2 2 2.71 1.15
-9 2 2 2.52 1
-9 2 2 4.36 1.62
-8 2 2 78.27 2.93
-8 2 2 73.53 3.68
-7 2 2 -0.11 0.42
-7 2 2 0.59 0.72
-7 2 2 -0.49 1.03
-7 2 2 -0.93 0.61
-7 2 2 -0.94 0.67
-7 2 2 0.81 0.55
-7 2 2 -0.14 0.81
-6 2 2 197.87 6.58
-6 2 2 205.82 6.58
-6 2 2 198.93 8.79
-6 2 2 194.53 8.4
-6 2 2 194.07 7.05
-6 2 2 205.69 7.63
-6 2 2 192.36 7.95
-6 2 2 194.19 6.47
-5 2 2 121.95 4.09
-5 2 2 122.71 5.33
-5 2 2 124.86 4.16
-5 2 2 120.92 4.19
-5 2 2 119.8 5.57
-5 2 2 124.01 4.9
-5 2 2 127.09 4.47
-5 2 2 121.68 5.09
4 -2 -2 6.52 0.5
-4 2 2 6.56 0.59
-4 2 2 8 0.66
4 -2 -2 6.17 0.52
-4 2 2 5.92 0.65
-4 2 2 4.65 0.99
-4 2 2 6.74 0.77
-4 2 2 7.02 0.77
-4 2 2 6.25 0.49
-4 2 2 5.73 0.53
-3 2 2 135.17 4.43
-3 2 2 132.95 4.32
3 -2 -2 135.02 5.11
-3 2 2 134.24 4.39
-3 2 2 130.88 4.73
3 -2 -2 137.55 5.29
-3 2 2 141.35 6.08
3 -2 -2 132.51 5.01
-3 2 2 125.17 5.12
-2 2 2 1349.74 40.66
-2 2 2 1266.68 43.46
2 -2 -2 1322.45 69.96
2 -2 -2 1271.28 47.26
-2 2 2 1261.9 39.82
-2 2 2 1232.73 46.84
2 -2 -2 1289.99 48.89
1 -2 -2 870.17 29.37
-1 2 2 894.82 30.33
-1 2 2 843.57 32.65
-1 2 2 938.16 28.38
-1 2 2 916.6 31.77
-1 2 2 898.11 33.42
-1 2 2 887.28 40.75
1 -2 -2 918.48 33.03
0 2 2 142.47 5
0 2 2 140.51 6.4
0 -2 -2 121.87 4.51
0 2 2 142.4 4.4
0 2 2 128.32 5.15
0 -2 -2 138.73 5.23
0 2 2 121.73 4.5
0 2 2 147.37 7.51
0 2 2 132.76 4.68
-1 -2 -2 7.39 0.74
1 2 2 8.44 0.49
1 2 2 7.56 0.59
-1 -2 -2 7.92 0.53
-1 -2 -2 8.29 1
1 2 2 6.9 0.81
1 2 2 8.16 0.74
2 2 2 123.17 4.88
2 2 2 123.87 4.66
-2 -2 -2 134.03 5.7
2 2 2 121.28 4.17
-2 -2 -2 125.17 5.06
2 2 2 123.04 4.8
-2 -2 -2 117.6 4.18
-3 -2 -2 22.14 1.53
-3 -2 -2 20.73 1.37
3 2 2 22.69 1.81
-3 -2 -2 21.2 1.3
3 2 2 20.71 1.41
3 2 2 22.41 1.21
-3 -2 -2 20.35 1.65
3 2 2 20.58 1.02
4 2 2 4.75 0.78
-4 -2 -2 5.16 0.42
-4 -2 -2 3.4 1.2
-4 -2 -2 4.13 1.01
4 2 2 5.24 0.44
4 2 2 4.2 0.72
-4 -2 -2 4.99 0.67
-4 -2 -2 5.47 0.84
5 2 2 27.67 1.68
-5 -2 -2 24.09 1.95
-5 -2 -2 28.03 2.06
-5 -2 -2 26.6 1.14
-5 -2 -2 26.42 1.56
5 2 2 29.56 1.72
5 2 2 27.24 1.16
-5 -2 -2 25.23 1.9
-6 -2 -2 5.29 1.36
6 2 2 6.67 0.61
-6 -2 -2 6.33 0.55
-6 -2 -2 6.37 1.74
-6 -2 -2 6.83 0.89
6 2 2 6.12 1.08
-7 -2 -2 86.46 4.55
-7 -2 -2 88.29 3.51
-10 3 2 4.07 1.24
-9 3 2 22.94 1.56
-9 3 2 25.7 2.45
-8 3 2 30.75 1.8
-8 3 2 28.84 1.65
-8 3 2 30.62 1.5
-8 3 2 29.25 2.1
-7 3 2 57.69 2.36
-7 3 2 64.72 2.46
-7 3 2 60.51 3.08
-7 3 2 61.83 3.58
-7 3 2 63.15 2.7
-7 3 2 64.68 2.41
-6 3 2 196.45 7.02
-6 3 2 202.15 6.53
-6 3 2 199.2 7.6
-6 3 2 189.22 6.54
-6 3 2 204.98 6.45
-6 3 2 194.08 8.81
-6 3 2 191.39 7.93
-5 3 2 384.93 14.99
-5 3 2 383.32 16.55
-5 3 2 402.05 12.27
-5 3 2 397.16 12.47
-5 3 2 388.44 12.52
-5 3 2 377.33 14.43
-5 3 2 374.1 13.38
-5 3 2 394.7 17.28
-4 3 2 3.38 0.65
-4 3 2 2.6 0.39
-4 3 2 2.65 0.55
-4 3 2 1.55 0.7
-4 3 2 2.67 0.83
4 -3 -2 2.41 0.56
4 -3 -2 2.6 0.54
-4 3 2 3.2 0.58
-4 3 2 1.98 0.78
-4 3 2 3.16 0.76
-3 3 2 101.07 4.13
-3 3 2 101.51 3.78
-3 3 2 101.73 4.09
-3 3 2 111.04 4.97
3 -3 -2 103.22 4.12
-3 3 2 108.19 3.55
-3 3 2 102.94 4.44
3 -3 -2 101.87 4.18
-3 3 2 108.28 3.43
-2 3 2 0.87 0.6
-2 3 2 0.73 0.49
-2 3 2 0.58 0.3
-2 3 2 0.93 0.38
-2 3 2 1.15 0.79
2 -3 -2 0.69 0.3
2 -3 -2 0.62 0.46
1 -3 -2 189.97 7
-1 3 2 187.25 5.92
-1 3 2 181.29 6.85
1 -3 -2 174.07 6.03
-1 3 2 172.19 6.02
-1 3 2 175.03 8.53
-1 3 2 183.6 6.29
-1 3 2 189.08 6.67
0 3 2 121.95 4.38
0 3 2 111.43 3.9
0 -3 -2 121.88 5.28
0 -3 -2 108.19 3.9
0 3 2 119.39 5.61
0 -3 -2 112.06 4.7
0 3 2 120.87 3.85
0 3 2 113.04 4.72
-1 -3 -2 947.78 32.07
1 3 2 956.57 34.6
-1 -3 -2 958.07 36.05
-1 -3 -2 1017.65 40.48
1 3 2 969.71 35.1
1 3 2 989.79 32.07
-2 -3 -2 181.71 7.66
-2 -3 -2 173.88 5.78
-2 -3 -2 171.88 6.8
2 3 2 180.93 5.78
2 3 2 170.8 6.44
-2 -3 -2 161.58 6.36
2 3 2 161.54 6.39
2 3 2 173.33 6.77
-3 -3 -2 290.04 12.17
-3 -3 -2 284.8 11.63
-3 -3 -2 278.25 9.34
3 3 2 284.12 10.59
3 3 2 284.89 10.29
3 3 2 264.57 9.33
-3 -3 -2 279.79 10.28
3 3 2 269.96 10.3
-3 -3 -2 284.3 10.84
4 3 2 24.71 1.41
4 3 2 25.79 1.09
-4 -3 -2 25.55 1.97
-4 -3 -2 23.1 1.31
4 3 2 26.05 1.45
-4 -3 -2 25.65 1.82
-4 -3 -2 22.94 1.64
-4 -3 -2 24.28 1.07
-5 -3 -2 11.9 1.04
-5 -3 -2 11.91 1.58
-5 -3 -2 15.34 1.91
-5 -3 -2 14.25 0.95
5 3 2 13.45 1.01
5 3 2 11.64 1.19
-6 -3 -2 1152.16 51.51
-6 -3 -2 1242.28 44.61
6 3 2 1320.64 40.68
-6 -3 -2 1205.41 40.65
6 3 2 1233.87 44.64
-10 4 2 9.52 1.39
-9 4 2 0.6 0.79
-9 4 2 2.04 1.59
-9 4 2 0.51 0.61
-8 4 2 7.47 0.97
-8 4 2 8.91 1
-8 4 2 8.79 1.6
-8 4 2 7.45 0.85
-7 4 2 0.84 0.96
-7 4 2 1.37 0.54
-7 4 2 -0.48 0.77
-7 4 2 2.49 0.95
-7 4 2 1.99 0.73
-7 4 2 1.54 0.94
-6 4 2 55.85 2.2
-6 4 2 52.47 2.98
-6 4 2 53.71 3.06
-6 4 2 55.68 2.35
-6 4 2 55.55 2.26
-6 4 2 56.84 2.13
5 -4 -2 98.47 3.89
-5 4 2 103.88 3.82
-5 4 2 100.81 4.82
5 -4 -2 101.89 4.22
-5 4 2 103.99 4.39
-5 4 2 98.84 4.88
-5 4 2 105.83 3.47
-5 4 2 97.59 3.55
-5 4 2 101.56 3.47
-4 4 2 469.94 21
4 -4 -2 459.09 16.95
-4 4 2 481.46 14.84
-4 4 2 475.2 16.21
4 -4 -2 466.81 17.64
-4 4 2 488.01 18.17
-4 4 2 463.82 15.19
-3 4 2 105.14 4.56
-3 4 2 105.16 3.86
-3 4 2 103.13 3.42
3 -4 -2 102.9 4.3
-3 4 2 102.98 4.18
-3 4 2 105.88 3.59
-2 4 2 12.77 0.64
-2 4 2 12.36 1.28
2 -4 -2 15.48 1.18
-2 4 2 13.53 1.01
-2 4 2 13.06 0.8
1 -4 -2 17.77 1.3
-1 4 2 15.76 1.49
-1 4 2 18.26 1.38
-1 4 2 16.21 0.8
1 -4 -2 15.78 0.82
-1 4 2 16.75 0.9
0 4 2 132.45 5.59
0 4 2 141.79 6.68
0 4 2 136.77 5.18
0 -4 -2 134.29 5.49
0 4 2 137.44 4.57
0 -4 -2 140.09 6.16
0 4 2 136.95 4.64
0 -4 -2 136.13 4.64
-1 -4 -2 5.56 1.16
1 4 2 7.17 0.79
1 4 2 5.97 1.29
-1 -4 -2 9.16 1.09
1 4 2 7.21 0.55
-1 -4 -2 8.27 0.55
1 4 2 5.76 0.9
-1 -4 -2 9.23 0.72
1 4 2 6.53 0.92
-2 -4 -2 288.13 10.78
-2 -4 -2 287.41 11.33
2 4 2 316.12 9.81
2 4 2 290.43 10.77
-2 -4 -2 299.99 12.75
-2 -4 -2 291.41 9.8
2 4 2 283.28 11.14
2 4 2 291.24 10.81
3 4 2 153.8 6.07
-3 -4 -2 157.87 6.6
3 4 2 156.37 6.47
3 4 2 155.06 5.41
-3 -4 -2 156.33 5.41
3 4 2 158.79 6.01
-3 -4 -2 166.43 7.34
-3 -4 -2 162.51 5.97
4 4 2 26.83 1.8
-4 -4 -2 28.71 1.47
4 4 2 26.03 1.2
-4 -4 -2 26.92 2.16
4 4 2 26.08 1.55
-4 -4 -2 28.94 2.02
-4 -4 -2 26.39 1.18
-5 -4 -2 0.72 1.7
5 4 2 0.5 1.07
5 4 2 0.53 0.54
-5 -4 -2 0.22 1.16
-5 -4 -2 -0.55 0.44
-5 -4 -2 0.57 0.86
-6 -4 -2 246.7 9.12
6 4 2 239.98 9.16
-9 5 2 7.13 0.95
-9 5 2 6.19 1.35
-8 5 2 22.09 1.99
-8 5 2 24.88 1.43
-8 5 2 25.16 1.54
-8 5 2 23.77 1.38
-7 5 2 52.04 2.13
-7 5 2 51.62 2.06
-7 5 2 48.9 2.76
-7 5 2 49.98 2.15
-7 5 2 45.47 2.38
-6 5 2 31.34 1.43
-6 5 2 33.92 1.54
-6 5 2 30.97 1.81
-6 5 2 30.35 2.06
-5 5 2 296.68 11.31
-5 5 2 270.86 12.99
-5 5 2 276.43 10
5 -5 -2 293.23 10.46
-5 5 2 289.47 9.14
5 -5 -2 293.21 10.93
-5 5 2 276.66 9.39
-4 5 2 162.72 6.53
4 -5 -2 165.98 6.61
-4 5 2 172.48 5.45
-4 5 2 163.27 7.85
4 -5 -2 163.21 6.3
-4 5 2 178.86 6.07
-4 5 2 166.33 5.66
-4 5 2 167.75 6.87
-3 5 2 58.42 2.31
-3 5 2 61.36 2.4
3 -5 -2 57.84 2.87
-3 5 2 58.13 2.76
-2 5 2 154.32 5.25
-2 5 2 157.07 5.27
-2 5 2 155.23 6.18
2 -5 -2 160.51 6.23
1 -5 -2 90.63 3.12
1 -5 -2 90.5 3.88
-1 5 2 93.35 3.12
-1 5 2 88.82 3.19
-1 5 2 90.16 4.62
-1 5 2 91.99 3.95
0 5 2 -0.5 0.84
0 -5 -2 -0.24 0.4
0 -5 -2 0.26 0.31
0 5 2 -0.35 0.46
0 5 2 -0.63 0.88
0 -5 -2 0.29 0.77
0 5 2 -0.21 0.3
0 5 2 0.03 0.55
1 5 2 10.83 1.04
-1 -5 -2 13.12 1.22
1 5 2 13.57 1.45
-1 -5 -2 15.08 1.39
1 5 2 14.26 0.88
-1 -5 -2 12.49 0.72
1 5 2 13.45 1.65
1 5 2 12.46 1.25
-1 -5 -2 14.3 1.61
-2 -5 -2 17.73 0.98
2 5 2 17.43 1.48
2 5 2 17.26 1.88
-2 -5 -2 13.84 1.35
2 5 2 17.45 1.01
-2 -5 -2 16.14 1.69
2 5 2 15.23 1.43
2 5 2 17.81 1.48
-2 -5 -2 16.06 1.53
3 5 2 17.04 1.61
-3 -5 -2 17.22 1.69
-3 -5 -2 17.78 1.82
3 5 2 18.28 0.94
-3 -5 -2 16.61 0.9
-3 -5 -2 15.14 1.45
4 5 2 22.65 1.3
-4 -5 -2 25.99 2.15
-4 -5 -2 21.34 1.92
4 5 2 22.25 1.83
-4 -5 -2 24.22 1.68
-4 -5 -2 25.15 1.26
5 5 2 22.68 1.73
-5 -5 -2 22.41 1.6
-9 6 2 96.85 4.62
-8 6 2 2.57 1.16
-8 6 2 4.71 1.31
-7 6 2 -0.22 1.46
-7 6 2 0.94 0.6
-7 6 2 0.54 0.75
-6 6 2 1.97 1.06
-6 6 2 2.61 0.72
-6 6 2 2.65 0.76
-6 6 2 3.36 0.72
6 -6 -2 1.71 1.13
5 -6 -2 1.03 1.09
-5 6 2 0.54 0.49
5 -6 -2 -0.85 0.61
-5 6 2 0.2 0.61
-5 6 2 0.16 0.6
-4 6 2 0.81 1.14
-4 6 2 -1 0.71
4 -6 -2 0.74 0.64
-4 6 2 -0.64 0.68
4 -6 -2 1.37 1.12
-3 6 2 0.48 0.53
3 -6 -2 0.84 1.13
-3 6 2 0.11 0.91
2 -6 -2 3.11 0.89
-2 6 2 1.72 1.01
-2 6 2 -0.49 0.71
1 -6 -2 107.73 4.7
-1 6 2 110.99 3.69
1 -6 -2 111.64 3.69
1 -6 -2 109.65 4.15
-1 6 2 106.94 4.86
-1 6 2 100.43 3.8
-1 6 2 101.61 4.15
0 6 2 153.14 4.92
0 6 2 145.67 6.01
0 -6 -2 146.75 4.92
0 -6 -2 136.7 5.94
0 -6 -2 150.86 5.45
0 6 2 137.45 7.13
0 6 2 142.86 5.46
0 6 2 137.02 4.92
-1 -6 -2 53.62 2.9
1 6 2 58.51 3.12
1 6 2 53.06 3.33
-1 -6 -2 60.15 2.44
1 6 2 57.77 2.13
-1 -6 -2 59.27 2.13
1 6 2 58.1 2.48
-2 -6 -2 58.19 3.02
2 6 2 57.13 3.14
-2 -6 -2 54.92 2.48
2 6 2 61.31 2.18
-2 -6 -2 55.87 2.15
-2 -6 -2 58.97 3.59
2 6 2 57.86 2.55
-3 -6 -2 55.46 3.52
-3 -6 -2 51.3 2.03
-3 -6 -2 51.34 2.36
3 6 2 54.61 2.06
3 6 2 56.23 2.45
-4 -6 -2 17.1 1.21
4 6 2 17.64 1.34
-7 7 2 66.64 3.03
-6 7 2 -0.59 0.91
5 -7 -2 42.37 2.41
5 -7 -2 44.32 2.24
-5 7 2 48.25 2.09
4 -7 -2 12.38 1.59
-4 7 2 14.88 1.75
4 -7 -2 13.57 1.22
3 -7 -2 27.95 1.88
-3 7 2 30.33 2.58
-2 7 2 85.93 3.92
2 -7 -2 77.09 3.73
1 -7 -2 230.43 8.19
1 -7 -2 195.26 8.72
-1 7 2 209.73 8.19
1 -7 -2 234.59 7.4
-1 7 2 225.15 8.77
0 7 2 85.14 3.54
0 -7 -2 94.47 3.19
0 -7 -2 83.53 4.23
0 7 2 88.71 4.27
0 -7 -2 88.31 3.52
-1 -7 -2 23.35 1.08
1 7 2 23.62 1.73
-1 -7 -2 22.1 1.83
1 7 2 22.07 1.09
-1 -7 -2 22.93 1.65
1 7 2 24.26 2.48
2 7 2 35.29 2.91
-2 -7 -2 37.02 2.03
-2 -7 -2 37.74 1.52
2 7 2 35.86 1.53
2 7 2 37.32 2.15
-6 8 2 87.06 3.64
-4 8 2 1.67 1.68
4 -8 -2 3.35 1.1
-3 8 2 45.65 3.15
3 -8 -2 39.38 2.42
-2 8 2 59.02 3.72
1 -8 -2 39.29 2.54
1 -8 -2 46.15 1.99
-1 8 2 45.39 2.89
-1 8 2 44.09 2
0 -8 -2 1.5 0.64
0 -8 -2 0.87 0.86
0 8 2 1.65 0.97
0 8 2 0.47 0.61
0 8 2 4.19 2.17
1 8 2 0.7 1.04
-1 -8 -2 -0.6 0.89
1 8 2 0.83 1.98
-4 9 2 63.95 3.38
-3 9 2 1.44 1.39
-2 9 2 2.38 2.04
1 10 -3 254.71 9.34
-1 -10 3 242.5 9.25
0 -10 3 111.07 4.24
0 -10 3 106.43 3.79
0 10 -3 107.89 4.32
0 10 -3 105.21 4.96
0 10 -3 106.53 3.81
-1 10 -3 5.84 0.76
1 -10 3 5.47 1
-1 10 -3 6.14 1.16
1 -10 3 7.53 0.78
-2 10 -3 -0.38 0.44
-2 10 -3 -1.01 1.45
-2 10 -3 -0.51 0.98
2 -10 3 0.1 0.48
2 -10 3 -0.56 0.85
3 -10 3 3.76 0.68
3 -10 3 4.88 0.69
-3 10 -3 8.58 2.19
-3 10 -3 2.63 0.65
-3 10 -3 4.79 0.77
-4 10 -3 29.73 2.85
-2 -9 3 72.6 2.92
2 9 -3 66.36 2.64
-2 -9 3 66.34 3.94
2 9 -3 70.76 3.02
-2 -9 3 70.78 2.62
-1 -9 3 0.29 0.49
1 9 -3 1.15 0.82
1 9 -3 1.3 0.52
1 9 -3 0.37 1.34
-1 -9 3 0.69 0.65
-1 -9 3 -0.56 1.14
0 -9 3 203.16 7.5
0 9 -3 203.95 7.57
0 9 -3 204.26 8.17
0 -9 3 192.62 8.06
0 -9 3 193.18 6.78
0 9 -3 201.79 6.81
-1 9 -3 57.19 3.27
-1 9 -3 57.26 2.57
-1 9 -3 62.01 2.23
1 -9 3 57.42 3.19
1 -9 3 58.93 2.51
1 -9 3 59.99 2.2
-2 9 -3 126.93 4.44
2 -9 3 130.93 4.44
2 -9 3 134.53 4.93
2 -9 3 117.5 5.43
-2 9 -3 130.82 5.84
-3 9 -3 15.83 2.15
-3 9 -3 17.08 0.91
3 -9 3 16.51 1.42
-3 9 -3 15.91 1.48
3 -9 3 18.6 1.68
3 -9 3 18.34 0.91
-4 9 -3 -0.55 1.65
-4 9 -3 2.04 0.55
4 -9 3 0.17 1.07
5 -9 3 5.2 1.3
-5 9 -3 4.35 0.9
-5 9 -3 3.5 0.83
-6 9 -3 37.26 2.98
-7 9 -3 35.44 3.03
4 8 -3 5.46 0.59
4 8 -3 5.51 0.91
-4 -8 3 6.95 0.77
-4 -8 3 7.55 0.63
-4 -8 3 6.07 2.02
3 8 -3 95.34 3.86
-3 -8 3 89.61 3.25
3 8 -3 89.28 3.28
-3 -8 3 84.58 4.68
-3 -8 3 91.51 3.7
-2 -8 3 260.08 11.74
2 8 -3 262.98 9.85
2 8 -3 267.97 10.4
2 8 -3 243.73 8.87
-2 -8 3 265.53 8.88
-2 -8 3 281.96 9.79
-1 -8 3 1.77 0.95
1 8 -3 0.57 1.69
-1 -8 3 0.27 0.43
-1 -8 3 0.55 0.56
1 8 -3 0.11 0.43
-1 -8 3 -0.54 1.47
1 8 -3 -0.09 0.68
0 -8 3 4.66 0.87
0 -8 3 4.12 0.6
0 -8 3 2.41 0.94
0 -8 3 3.82 0.6
0 8 -3 4.45 1.7
0 8 -3 3.72 0.61
-1 8 -3 103.96 4.7
1 -8 3 107.07 3.74
1 -8 3 104.79 4.58
-1 8 -3 112.47 3.76
1 -8 3 99.82 4.23
1 -8 3 110.97 4.2
2 -8 3 168.45 6.86
-2 8 -3 171.75 7.03
2 -8 3 178.29 6.41
-2 8 -3 166.77 5.77
2 -8 3 171.21 5.77
2 -8 3 157.72 6.45
-2 8 -3 171.45 6.45
3 -8 3 147.51 5.48
-3 8 -3 148.62 6.03
3 -8 3 143.02 5.65
-3 8 -3 150.41 4.97
3 -8 3 140.2 6.11
3 -8 3 145.99 4.96
-3 8 -3 139.16 5.51
-3 8 -3 147.82 5.33
4 -8 3 0.35 0.46
-4 8 -3 1.28 1.03
4 -8 3 2.78 0.76
-4 8 -3 0.4 0.45
-4 8 -3 0.83 0.89
-4 8 -3 -0.13 0.49
4 -8 3 0.07 0.5
4 -8 3 -0.2 1.36
-4 8 -3 1.28 1
-4 8 -3 0.42 0.45
5 -8 3 1.89 1.47
5 -8 3 1.49 0.75
-5 8 -3 2.78 1.44
-5 8 -3 1.28 1
-5 8 -3 2.53 1.11
-5 8 -3 1.24 0.61
-6 8 -3 18.72 1.99
-6 8 -3 21.24 1.48
6 -8 3 19.49 1.8
-6 8 -3 22.91 1.33
-6 8 -3 22.28 2.12
-7 8 -3 44.04 3.37
-8 8 -3 -2.27 1.2
-5 -7 3 15.54 1.34
-5 -7 3 16.54 0.95
-5 -7 3 13.93 1.9
5 7 -3 15.74 1.56
-5 -7 3 14.51 2.03
-4 -7 3 4.59 1.46
-4 -7 3 4.77 0.52
-4 -7 3 3.66 0.66
4 7 -3 3.34 0.53
-4 -7 3 3.06 1.23
4 7 -3 3.08 0.83
-3 -7 3 16.04 1.32
-3 -7 3 13.4 1.91
3 7 -3 14.93 1.24
3 7 -3 12.9 0.81
-3 -7 3 14.18 0.8
2 7 -3 291.71 10.86
-2 -7 3 296.67 9.82
-2 -7 3 291.55 12.83
-2 -7 3 299.53 10.8
2 7 -3 303.29 11.31
2 7 -3 278.79 9.82
-1 -7 3 34.06 1.89
-1 -7 3 30.9 1.35
1 7 -3 28.92 2.46
-1 -7 3 31.49 1.5
1 7 -3 29.99 1.37
0 7 -3 25.26 1.94
0 -7 3 28.34 1.71
0 7 -3 29.24 1.15
0 -7 3 25.37 1.37
0 -7 3 26.68 1.52
0 7 -3 23.77 1.62
0 -7 3 27.29 1.12
-1 7 -3 38.23 1.8
-1 7 -3 40.1 1.58
1 -7 3 38.16 2.08
1 -7 3 38.36 1.83
-1 7 -3 36.17 2.57
1 -7 3 41.56 1.56
1 -7 3 41.15 1.74
-2 7 -3 71.05 3.98
-2 7 -3 76.6 3.02
2 -7 3 74.62 3.1
-2 7 -3 67.8 3.84
2 -7 3 78.22 2.65
2 -7 3 79.32 2.98
-2 7 -3 75.18 2.66
2 -7 3 78.6 3.39
-3 7 -3 38.56 1.83
3 -7 3 39.9 2.16
3 -7 3 41.44 1.76
-3 7 -3 37.89 2.46
3 -7 3 39.52 1.57
-3 7 -3 38.71 2.77
-3 7 -3 39.19 1.79
-3 7 -3 42.67 1.59
3 -7 3 39.93 1.91
-4 7 -3 4.5 0.4
-4 7 -3 3.77 1.06
4 -7 3 4.23 0.41
4 -7 3 4.65 0.99
-4 7 -3 4.24 0.63
4 -7 3 4.79 0.63
-4 7 -3 5.57 1.31
4 -7 3 5.51 0.79
-5 7 -3 1.78 0.86
-5 7 -3 0.78 1.36
5 -7 3 0.53 0.95
5 -7 3 2.47 0.97
-5 7 -3 1.18 1.28
-6 7 -3 49.1 2.99
6 -7 3 49.19 2.38
-6 7 -3 47.7 2.46
-6 7 -3 49.34 2.26
-6 7 -3 52.74 3.09
-7 7 -3 70.05 3.07
-7 7 -3 67.47 4.26
-7 7 -3 71.46 2.97
-8 7 -3 5.55 1.54
-6 -6 3 0.55 1.47
-6 -6 3 1.35 1.45
5 6 -3 5.36 0.67
-5 -6 3 6.91 0.7
-5 -6 3 7.46 0.64
-5 -6 3 6.28 2.09
-5 -6 3 5.01 1.23
5 6 -3 8.11 0.88
4 6 -3 41.95 1.72
4 6 -3 43.05 2.24
-4 -6 3 42.77 2.02
-4 -6 3 41.7 2.76
-4 -6 3 42.32 2.66
-4 -6 3 43.11 1.7
-3 -6 3 28.27 1.21
3 6 -3 25.66 1.22
-3 -6 3 26.58 2.3
-3 -6 3 25.85 1.33
3 6 -3 25.56 1.46
-2 -6 3 2.01 0.89
-2 -6 3 2.55 0.38
2 6 -3 4.09 0.99
-2 -6 3 3.16 0.76
-2 -6 3 2.63 0.47
2 6 -3 2.31 0.56
2 6 -3 1.73 0.36
1 6 -3 41.83 1.61
-1 -6 3 41.27 1.95
-1 -6 3 40.75 1.83
-1 -6 3 45.72 1.61
1 6 -3 44.99 2.35
-1 -6 3 45.29 2.15
1 6 -3 40.58 2.04
-1 -6 3 46.06 1.94
0 -6 3 1.06 0.43
0 -6 3 1.57 0.84
0 6 -3 1.18 0.32
0 6 -3 1.13 0.44
0 -6 3 1.99 0.42
0 6 -3 1.68 0.78
0 -6 3 1.28 0.31
1 -6 3 45.01 1.68
-1 6 -3 46.49 1.71
-1 6 -3 41.25 2.68
1 -6 3 45.77 2.11
-1 6 -3 37.85 2.82
1 -6 3 46.16 1.95
1 -6 3 47.08 2.37
-2 6 -3 26.44 1.09
2 -6 3 28.79 1.91
-2 6 -3 27.6 1.95
2 -6 3 27.04 1.09
-2 6 -3 26.03 1.89
2 -6 3 29.7 1.42
-3 6 -3 15.15 1.49
3 -6 3 14.42 0.93
-3 6 -3 13.31 1.42
-3 6 -3 12.64 0.96
3 -6 3 15.03 1.31
3 -6 3 14.12 1.22
-3 6 -3 14.77 1.04
3 -6 3 15.41 0.72
-3 6 -3 14.55 0.72
-4 6 -3 0.21 0.27
-4 6 -3 0.09 0.82
-4 6 -3 -0.64 0.75
4 -6 3 -0.11 0.51
4 -6 3 0.32 0.29
-4 6 -3 0.09 0.51
4 -6 3 -0.96 0.55
-5 6 -3 426.62 13.46
5 -6 3 404.89 15.15
-5 6 -3 426.62 13.84
-5 6 -3 396.42 17.73
-5 6 -3 429.31 17.95
-6 6 -3 250.75 8.23
6 -6 3 247.28 9.33
-6 6 -3 247.77 11.11
-6 6 -3 255.33 8.27
-6 6 -3 246.67 10.95
-7 6 -3 154.23 5.37
-7 6 -3 156.38 5.78
-7 6 -3 153.75 5.32
-7 6 -3 137.91 6.91
-7 6 -3 157.3 7.42
-8 6 -3 19.68 2.45
-8 6 -3 16.92 1.42
-7 -5 3 0.56 1.38
-6 -5 3 6.47 1.56
-6 -5 3 5.1 1.61
-5 -5 3 11.81 2.01
-5 -5 3 7.45 1.56
-5 -5 3 9.32 0.83
-4 -5 3 4.27 1.26
4 5 -3 4.77 0.43
4 5 -3 6.54 0.67
-4 -5 3 5.04 1.22
-4 -5 3 5.77 0.44
-4 -5 3 5.32 0.54
3 5 -3 24 0.99
-3 -5 3 25.3 1.76
-3 -5 3 24.9 0.98
3 5 -3 20.61 1.29
-3 -5 3 21.87 1.16
2 5 -3 201.52 6.58
-2 -5 3 210.15 7.44
-2 -5 3 187.91 7.63
-2 -5 3 199 6.57
-2 -5 3 180.66 7.21
-1 -5 3 472.2 17.08
-1 -5 3 486.73 17.87
-1 -5 3 481.27 15.81
1 5 -3 472.28 15.81
0 -5 3 0.41 0.37
0 5 -3 0.13 0.8
0 -5 3 2.08 0.58
0 -5 3 -0.32 0.78
0 -5 3 0.37 0.69
0 -5 3 -0.39 0.38
0 5 -3 0.13 0.37
0 5 -3 0.05 0.63
1 -5 3 193.04 10.89
1 -5 3 198.8 7.48
-1 5 -3 187.27 8.55
-1 5 -3 194.87 6.46
1 -5 3 198 7.11
1 -5 3 186.07 6.45
1 -5 3 196.31 7.04
2 -5 3 87.98 3.05
-2 5 -3 89.73 4.13
2 -5 3 83.74 5.27
-2 5 -3 88.63 3.05
-2 5 -3 92.77 4.27
2 -5 3 88.55 3.42
2 -5 3 92.6 3.46
-3 5 -3 337.68 10.96
-3 5 -3 348.48 14.52
-3 5 -3 345.97 11.31
3 -5 3 333.76 12.12
3 -5 3 344.9 11.31
3 -5 3 353.65 12.37
-3 5 -3 336.79 14.53
3 -5 3 326.22 18.99
4 -5 3 281.61 9.82
-4 5 -3 266.38 11.82
4 -5 3 277.71 9.95
-4 5 -3 274.12 11.7
4 -5 3 261.19 9.03
-4 5 -3 269.12 9.04
-5 5 -3 71.94 3.72
-5 5 -3 74.84 2.53
-5 5 -3 70.73 3.7
5 -5 3 67.56 2.96
5 -5 3 71.21 2.53
5 -5 3 70.19 3.11
-5 5 -3 71.26 2.63
-6 5 -3 67.13 3.61
6 -5 3 67.84 2.94
-6 5 -3 70.24 2.63
-6 5 -3 69.56 3.73
-6 5 -3 66.57 2.62
-7 5 -3 36.96 2.13
-7 5 -3 36.45 1.89
-7 5 -3 33.96 2.2
7 -5 3 36.58 1.92
-7 5 -3 38.56 2.68
-7 5 -3 33.5 1.71
-8 5 -3 113.43 5.7
-8 5 -3 108.84 4.11
-9 5 -3 82.07 4.54
-7 -4 3 6.37 2.12
-6 -4 3 188.51 8.27
-6 -4 3 177.88 7.83
-5 -4 3 303.03 12.12
-5 -4 3 301.58 13.04
-4 -4 3 5.56 0.92
4 4 -3 4.17 0.45
-4 -4 3 1.95 1.31
-4 -4 3 5.07 0.43
-4 -4 3 4.41 0.58
4 4 -3 4.52 0.71
3 4 -3 49.46 1.82
-3 -4 3 50.84 1.82
-3 -4 3 53.58 2.68
-3 -4 3 52.1 2.28
2 4 -3 139.18 4.55
-2 -4 3 142.17 5.2
-2 -4 3 135.88 4.54
-2 -4 3 113.34 5.27
-2 -4 3 141.47 5.34
1 4 -3 0.38 0.33
-1 -4 3 0.52 0.36
1 4 -3 1.19 0.95
-1 -4 3 0.24 0.6
-1 -4 3 0.87 0.45
1 4 -3 0.45 0.66
-1 -4 3 0.52 0.32
-1 -4 3 1.09 0.67
0 -4 3 3.63 0.62
0 4 -3 3.95 0.66
0 -4 3 5.25 0.43
0 -4 3 3.37 0.73
0 -4 3 4.13 0.3
0 4 -3 3.42 0.29
0 -4 3 3.42 0.52
0 4 -3 4.21 1.03
-1 4 -3 370.9 12.44
-1 4 -3 385.09 15.91
1 -4 3 391.55 13.47
1 -4 3 379.9 20.77
1 -4 3 370.43 13.28
1 -4 3 359.97 12.43
2 -4 3 282.22 9.52
-2 4 -3 278.06 9.52
-2 4 -3 281.93 12.22
2 -4 3 293.39 10.26
2 -4 3 290.03 16
2 -4 3 297.73 10.39
-3 4 -3 85.72 4.15
3 -4 3 85.12 3.33
3 -4 3 84.6 2.95
-3 4 -3 81.48 4.19
-3 4 -3 82.91 2.95
3 -4 3 88.01 3.33
-4 4 -3 31 1.27
4 -4 3 32.37 1.91
4 -4 3 32.4 1.55
-4 4 -3 33.3 1.99
-4 4 -3 31.98 2.41
4 -4 3 29.75 1.27
-5 4 -3 79.41 3.32
-5 4 -3 92.1 3
5 -4 3 85.17 3.52
5 -4 3 82.73 3.47
5 -4 3 80.58 3.32
-5 4 -3 93.08 4.31
5 -4 3 91.9 3
-5 4 -3 90.57 4.5
-6 4 -3 0.4 0.72
-6 4 -3 2 1.42
-6 4 -3 2.84 0.85
-6 4 -3 0.79 1.15
6 -4 3 -0.03 1.13
6 -4 3 2.23 0.7
7 -4 3 27.31 1.8
-7 4 -3 27 1.88
-7 4 -3 26.86 1.49
-7 4 -3 25.65 1.54
-7 4 -3 25.83 1.38
7 -4 3 24.97 1.8
-7 4 -3 26.52 2.76
-8 4 -3 11.26 2.1
8 -4 3 8.69 1.29
-8 4 -3 9.24 1.06
-8 -3 3 44.22 2.91
-7 -3 3 133.42 6.23
-6 -3 3 289.51 12.59
-6 -3 3 294.74 11.84
-5 -3 3 105.22 4.81
-5 -3 3 103.48 4.63
-4 -3 3 7.7 0.89
-4 -3 3 8 0.53
-4 -3 3 9.87 1.08
-4 -3 3 8.19 0.77
-3 -3 3 508.32 19.25
-3 -3 3 505.97 19.58
-3 -3 3 525.44 18.87
3 3 -3 506.32 16.88
-3 -3 3 511.07 16.88
-2 -3 3 1.26 0.21
-2 -3 3 1.04 0.5
2 3 -3 0.98 0.22
-2 -3 3 1.49 0.7
-2 -3 3 0.83 0.45
-2 -3 3 0.85 0.45
-1 -3 3 11 0.73
-1 -3 3 10.84 0.91
1 3 -3 11.56 0.92
-1 -3 3 10.53 0.61
-1 -3 3 10.85 0.61
1 3 -3 10.33 0.62
-1 -3 3 9.22 0.89
-1 -3 3 11.55 1.14
0 3 -3 61.98 2.17
0 -3 3 59.03 2.16
0 -3 3 61.61 2.46
0 -3 3 65.14 2.4
0 -3 3 69.33 3.9
0 -3 3 59.76 2.49
-1 3 -3 383.68 16.09
-1 3 -3 386.91 12.66
1 -3 3 387.1 13.68
1 -3 3 393.51 21.15
1 -3 3 365.61 13.5
1 -3 3 382.29 12.65
2 -3 3 98.1 3.84
2 -3 3 100.56 3.66
-2 3 -3 99.14 4.42
2 -3 3 94.01 3.28
2 -3 3 97.2 3.76
-2 3 -3 96.92 3.28
-2 3 -3 95.28 3.16
3 -3 3 548.67 20.52
3 -3 3 560.47 20.01
3 -3 3 574.28 20.29
-3 3 -3 594.58 23.77
3 -3 3 556.81 18.75
-3 3 -3 573.25 18.75
4 -3 3 45.71 1.7
-4 3 -3 47.39 1.71
-4 3 -3 45.34 2.87
4 -3 3 43.34 2.12
4 -3 3 46.12 2
-4 3 -3 48.27 2.7
-4 3 -3 43.65 2.13
-5 3 -3 13.28 1.35
5 -3 3 14.44 0.81
5 -3 3 12.78 0.89
5 -3 3 13.79 1.02
-5 3 -3 14.31 1.1
-5 3 -3 14.08 0.81
-5 3 -3 15.35 1.47
-5 3 -3 12.25 0.86
-5 3 -3 12.53 0.88
-6 3 -3 42.93 1.99
-6 3 -3 36.18 2.14
-6 3 -3 40.02 2.6
-6 3 -3 40.1 1.67
6 -3 3 42.24 2.09
-6 3 -3 39.39 1.5
-6 3 -3 38.62 2.38
-7 3 -3 5.37 1.1
-7 3 -3 2.51 1.31
-7 3 -3 4.78 1.67
7 -3 3 7 0.95
-8 3 -3 31.84 1.77
-8 3 -3 33.61 2.37
-9 -2 3 71.66 4.09
-8 -2 3 11.98 1.72
-7 -2 3 25.06 2.06
-7 -2 3 22.89 1.4
-6 -2 3 56.85 2.93
-6 -2 3 54.27 2.54
-6 -2 3 57.78 2.96
-6 -2 3 57.8 2.24
-5 -2 3 28.99 1.52
-5 -2 3 31.75 1.83
-5 -2 3 28.52 1.91
-5 -2 3 31.35 1.4
-4 -2 3 4.49 0.61
-4 -2 3 2.66 0.54
-4 -2 3 4.97 0.63
-4 -2 3 4.81 0.84
-4 -2 3 4.15 0.62
-3 -2 3 315.74 11.15
-3 -2 3 336.58 12.12
-3 -2 3 330.51 12.38
-3 -2 3 323.38 12.57
-2 -2 3 631.61 24.77
-2 -2 3 655.7 35.46
-2 -2 3 679.86 24.27
-2 -2 3 640.41 22.68
-2 -2 3 594.68 23.93
-2 -2 3 679.36 23.73
-1 -2 3 433.37 16.11
-1 -2 3 490.88 25.02
-1 -2 3 464.69 15.98
-1 -2 3 430.15 17.45
0 -2 3 10.06 1.28
0 -2 3 10.35 0.61
0 -2 3 10.6 0.94
1 -2 3 1617.89 58.01
1 -2 3 1721.34 90.77
1 -2 3 1656.73 58.9
-2 2 -3 3200.7 113.36
-2 2 -3 3188.79 127.27
2 -2 3 2932.22 101.44
2 -2 3 3245.61 109.08
2 -2 3 3007.36 110.15
-2 2 -3 3041.2 101.45
2 -2 3 2990.46 107.39
-3 2 -3 38.37 2.58
-3 2 -3 43.16 2.24
3 -2 3 40.8 1.76
-3 2 -3 40.84 1.95
3 -2 3 37.48 1.51
-3 2 -3 38.26 1.52
3 -2 3 41.48 2.14
3 -2 3 42.89 1.76
4 -2 3 0.69 0.54
-4 2 -3 0.43 0.75
4 -2 3 0.59 0.39
-4 2 -3 1.59 0.7
-4 2 -3 2.06 1
-4 2 -3 1.2 0.39
-4 2 -3 0.34 0.81
5 -2 3 7.26 0.8
-5 2 -3 6.33 0.53
5 -2 3 5.81 0.52
5 -2 3 6.72 0.59
-5 2 -3 5.5 0.93
-5 2 -3 6.13 0.45
-5 2 -3 5.8 0.57
-5 2 -3 7.19 1.06
-5 2 -3 5.85 1.27
-5 2 -3 7.52 0.88
6 -2 3 15.99 1.15
-6 2 -3 13.25 1.23
6 -2 3 15.92 1.27
-6 2 -3 16.55 1.72
-6 2 -3 12.69 1.16
-6 2 -3 14.61 1.17
6 -2 3 15.03 0.9
-6 2 -3 13.26 1.64
-6 2 -3 15.02 0.89
-7 2 -3 56.84 3.16
-7 2 -3 55.71 2.4
-8 2 -3 0.91 1.41
-8 2 -3 2.81 0.81
-9 -1 3 33.57 2.44
-8 -1 3 1.45 0.84
-8 -1 3 0.34 1.16
-7 -1 3 3.06 0.66
-7 -1 3 1.9 1.07
-7 -1 3 2.78 0.61
-6 -1 3 22.62 1.55
-6 -1 3 23.09 1.17
-6 -1 3 22.49 1.74
-5 -1 3 200.64 8.14
-5 -1 3 202.06 7.69
-5 -1 3 202.48 6.64
-4 -1 3 54.41 1.96
-4 -1 3 50.5 2.48
-4 -1 3 53.32 2.53
-4 -1 3 52.99 2.07
-4 -1 3 53.64 2.04
-4 -1 3 53.36 2.38
-4 -1 3 53.74 2.42
-3 -1 3 44.05 1.74
-3 -1 3 42.37 1.96
-3 -1 3 43.8 1.58
3 1 -3 43.09 1.91
-3 -1 3 42.7 1.97
-3 -1 3 42.79 1.58
-3 -1 3 40.75 2.01
-3 -1 3 42.47 1.63
-3 -1 3 41.38 1.73
-3 -1 3 39.91 2.02
-2 -1 3 1253.71 40.27
-2 -1 3 1194.88 45.3
-2 -1 3 1203.15 46.86
-2 -1 3 1170.08 42.88
-2 -1 3 1216.77 44.88
-2 -1 3 1283.35 44.61
-2 -1 3 1228.7 45.89
-2 -1 3 1184.05 41.6
-2 -1 3 1238.91 38.91
-2 -1 3 1328.21 67.14
-1 -1 3 814.93 28.59
-1 -1 3 865.21 43.04
-1 -1 3 792.45 24.9
-1 -1 3 786.24 30.01
-1 -1 3 790.2 28.74
-1 -1 3 758.97 26.66
-1 -1 3 762.3 25.78
-1 -1 3 724.49 27.83
0 -1 3 412.51 18.35
0 -1 3 412.98 13.24
0 -1 3 378.47 14.31
0 -1 3 419.33 22.2
0 -1 3 389.81 14.72
1 -1 3 623.61 20.31
1 -1 3 601.96 22.01
1 -1 3 605.99 21.73
-1 1 -3 628.55 22.9
1 -1 3 637.75 22.57
2 -1 3 838.22 29.16
-2 1 -3 817.01 30.33
2 -1 3 812.96 29.83
-2 1 -3 828.52 34.09
2 -1 3 793.49 29.52
2 -1 3 815.98 27.03
-2 1 -3 834.29 27.04
-3 1 -3 1.12 0.28
-3 1 -3 1.31 0.72
3 -1 3 1.08 0.28
3 -1 3 1.24 0.62
3 -1 3 1.58 0.38
-3 1 -3 1.01 0.61
3 -1 3 1.47 0.5
4 -1 3 34.11 1.29
-4 1 -3 35.27 2.42
-4 1 -3 33.61 1.86
-4 1 -3 36.35 2.11
4 -1 3 32.1 1.59
-4 1 -3 30.97 1.84
-4 1 -3 34.77 1.31
5 -1 3 0.97 0.67
-5 1 -3 1.27 0.55
5 -1 3 1.81 0.48
-5 1 -3 1.33 0.98
-5 1 -3 2.05 0.48
5 -1 3 2.47 0.66
-5 1 -3 0.72 1.15
-5 1 -3 1.09 0.79
-5 1 -3 1.28 1.11
-6 1 -3 31.79 2.04
-6 1 -3 33.24 1.62
6 -1 3 35.43 1.75
6 -1 3 34.33 1.33
-6 1 -3 30.82 1.32
-6 1 -3 30.97 2
6 -1 3 31.85 1.77
-6 1 -3 31.85 1.69
-6 1 -3 32.46 2.23
-7 1 -3 154.63 5.39
-7 1 -3 150.47 7.11
-8 1 -3 137.66 6.9
-8 1 -3 153.36 5.29
-9 0 3 85.59 3.25
-9 0 3 82.75 4.4
-8 0 3 -0.89 1.01
-8 0 3 -0.45 0.94
-8 0 3 -0.71 0.54
-7 0 3 61.75 2.33
-7 0 3 55.46 2.99
-7 0 3 57.83 2.78
-6 0 3 44.68 2.69
-6 0 3 46.3 1.97
-6 0 3 47.9 2.2
-5 0 3 4.78 0.84
-5 0 3 3.61 0.66
-5 0 3 2.39 0.64
-5 0 3 3.32 0.51
-5 0 3 2.78 0.95
-5 0 3 2.37 0.6
-4 0 3 245.68 8.63
-4 0 3 250.07 8.08
-4 0 3 251.94 9.35
-4 0 3 256.49 9.17
-4 0 3 247.84 9.72
-4 0 3 245.4 9.63
-4 0 3 252.96 8.41
-4 0 3 238.68 8.1
-3 0 3 77.82 2.86
-3 0 3 79.2 2.67
-3 0 3 76.13 3.19
-3 0 3 80.1 2.78
3 0 -3 79.49 3.24
-3 0 3 77.37 3.33
-3 0 3 74.51 3.09
-3 0 3 75.97 3.03
-3 0 3 81.13 3.02
-2 0 3 35.69 1.39
-2 0 3 37.68 1.68
-2 0 3 40.34 2.47
-2 0 3 37.78 1.54
-2 0 3 35.32 1.63
-2 0 3 39.38 1.57
-2 0 3 36.51 1.54
-2 0 3 38.53 1.66
2 0 -3 40.48 1.63
-2 0 3 37.09 1.95
-1 0 3 15.26 0.86
-1 0 3 15.46 0.76
-1 0 3 14.69 0.86
-1 0 3 17.1 1.28
-1 0 3 15.26 1.03
-1 0 3 15.01 0.77
1 0 -3 15.32 0.73
-1 0 3 14.91 0.83
-1 0 3 14.71 0.72
-1 0 3 15.93 1.36
0 0 3 381.34 15.2
0 0 3 360.66 13.82
0 0 3 364.49 13.83
0 0 -3 378.6 12.43
0 0 3 401.02 12.44
0 0 3 392.47 20.81
0 0 3 368.1 13.46
0 0 -3 382.51 14.01
0 0 3 378.09 17.29
0 0 3 370.46 11.98
1 0 3 52.98 2.04
1 0 3 48.48 1.77
1 0 3 53.16 2.13
-1 0 -3 53.55 2.53
-1 0 -3 49.59 1.78
-1 0 -3 51.9 2.19
1 0 3 48.59 2.47
-2 0 -3 3.29 0.72
2 0 3 2.47 0.43
2 0 3 3.27 0.7
2 0 3 2.18 0.27
2 0 3 2.13 0.33
-2 0 -3 2.02 0.58
2 0 3 2.95 0.5
-2 0 -3 3.15 0.29
3 0 3 20.4 0.89
-3 0 -3 18.72 1.7
3 0 3 19.9 1.17
3 0 3 21.45 1.47
-3 0 -3 22.01 0.91
-3 0 -3 20.65 1.61
-4 0 -3 7.59 0.58
-4 0 -3 7.82 1.1
4 0 3 7.42 0.78
4 0 3 7.91 0.57
-4 0 -3 7.68 0.96
-4 0 -3 8.66 1.19
-4 0 -3 5.64 1.16
-4 0 -3 7.91 0.59
4 0 3 8.06 0.65
5 0 3 216.71 8.02
-5 0 -3 220.43 9.59
-5 0 -3 211.93 7.96
5 0 3 219.31 8
-5 0 -3 217.78 7.21
5 0 3 214.24 7.19
-5 0 -3 212.36 8.54
-5 0 -3 197.28 9.12
-6 0 -3 178.6 6.14
6 0 3 189.92 6.88
-6 0 -3 173 7.37
6 0 3 181.94 6.06
-6 0 -3 174.42 6.71
6 0 3 175.98 6.76
-6 0 -3 168.07 8.09
-7 0 -3 73.93 2.97
-7 0 -3 77.51 3.99
-7 0 -3 78.97 3.23
-7 0 -3 76.01 4.29
-9 1 3 52.34 3.37
-9 1 3 56.47 2.46
-8 1 3 3.03 0.69
-8 1 3 2.09 1.07
-8 1 3 3.5 0.87
-7 1 3 150.66 5.07
-7 1 3 148.99 5.9
-7 1 3 144.36 6.22
-7 1 3 146.69 5.07
-6 1 3 0.15 0.69
-6 1 3 -0.72 0.73
-6 1 3 -0.74 0.93
-6 1 3 0.96 0.63
-6 1 3 0.65 0.47
-6 1 3 0.49 0.85
-5 1 3 86.55 3.58
-5 1 3 85.9 2.98
-5 1 3 87.1 3.72
-5 1 3 82.16 3.02
-5 1 3 83.12 3.82
-5 1 3 83.09 3.18
-4 1 3 252.05 8.82
-4 1 3 249.94 8.54
-4 1 3 250.8 8.24
-4 1 3 241.6 9.54
-4 1 3 262.8 8.25
-4 1 3 258.55 9.9
-4 1 3 262.44 10.5
-3 1 3 266.04 10.63
-3 1 3 248.47 8.96
-3 1 3 258.01 8.68
-3 1 3 267.48 8.38
-3 1 3 250.08 9.67
3 -1 -3 264.39 10.04
-3 1 3 261.94 9.92
-2 1 3 380.59 13.12
-2 1 3 366.56 12.7
2 -1 -3 383.95 14.69
-2 1 3 384.55 14.5
-2 1 3 377.81 12.26
-2 1 3 402.69 15.55
-2 1 3 366.12 14.12
-2 1 3 397.87 21.12
-2 1 3 394.28 13.68
1 -1 -3 351.25 11.97
-1 1 3 362.35 13.64
1 -1 -3 371.75 13.46
-1 1 3 367.71 16.63
-1 1 3 375.53 19.91
-1 1 3 355.97 12.37
-1 1 3 365.63 11.54
-1 1 3 372.93 12.93
-1 1 3 336.97 13.28
0 1 3 62.96 2.4
0 1 3 63.61 2.28
0 1 3 60.39 2.65
0 1 3 65.25 3.2
0 1 3 61.83 2.08
0 1 3 68.76 3.71
0 1 3 54.39 2.1
0 -1 -3 56.98 2.12
0 1 3 62.37 2.53
0 1 3 62.46 2.38
0 -1 -3 60.23 2.2
0 -1 -3 64.71 2.64
1 1 3 76.56 3.42
-1 -1 -3 79.04 3.65
1 1 3 77.57 2.7
1 1 3 79.59 3.08
1 1 3 76.78 3.05
-1 -1 -3 75.75 2.69
-1 -1 -3 78.91 3.22
1 1 3 78.18 2.58
1 1 3 82.9 3.09
-1 -1 -3 77.43 2.71
-2 -1 -3 92.78 3.18
-2 -1 -3 98.28 4.49
2 1 3 94.01 3.59
2 1 3 96.13 4.02
2 1 3 89.92 3.17
2 1 3 89.27 3.67
-2 -1 -3 91.27 3.84
3 1 3 38.63 1.95
-3 -1 -3 41.94 2.41
3 1 3 46.64 2.44
3 1 3 41.41 1.53
3 1 3 38.99 1.85
-3 -1 -3 41.64 2.36
-3 -1 -3 38.72 1.88
-3 -1 -3 43.65 1.55
-4 -1 -3 65.05 2.58
4 1 3 63.16 2.62
-4 -1 -3 61.27 3.35
4 1 3 63.91 2.28
-4 -1 -3 61.16 3.15
-4 -1 -3 67.91 2.36
4 1 3 66.48 2.8
-4 -1 -3 58.67 3.21
-5 -1 -3 53.76 2.77
5 1 3 54.47 2.05
5 1 3 54.13 2.32
-5 -1 -3 54 2.24
5 1 3 54.13 2.43
-5 -1 -3 50.55 2.82
-5 -1 -3 50.78 2.25
-5 -1 -3 52.25 3.06
-6 -1 -3 39.52 2.97
6 1 3 42.34 1.61
6 1 3 38.62 1.95
-6 -1 -3 39.34 1.87
-6 -1 -3 38.78 1.57
-6 -1 -3 37.52 2.41
7 1 3 39.13 1.91
-7 -1 -3 36.21 1.53
-7 -1 -3 41.22 1.86
-7 -1 -3 39.36 2.64
-10 2 3 103.96 4.86
-9 2 3 11.34 1.89
-9 2 3 11.59 1.18
-8 2 3 1.26 0.59
-8 2 3 0.4 1
-7 2 3 0.88 1.21
-7 2 3 1.84 0.66
-7 2 3 1.34 0.55
-7 2 3 2.6 0.79
-7 2 3 1.07 0.73
-6 2 3 136.72 5.51
-6 2 3 135.66 4.7
-6 2 3 141.66 5.85
-6 2 3 139.35 5.03
-6 2 3 139.96 4.69
-6 2 3 131.89 4.6
-5 2 3 935.77 37.64
-5 2 3 978.83 29.08
-5 2 3 925.44 31.71
-5 2 3 888.2 34.18
-5 2 3 963.98 35.39
-5 2 3 956.72 29.6
-5 2 3 872.56 29.63
-4 2 3 1.57 0.51
-4 2 3 1.31 0.9
-4 2 3 1.67 0.44
-4 2 3 1.89 0.59
-4 2 3 1.52 0.65
-4 2 3 1.81 0.62
-4 2 3 2.17 0.58
-3 2 3 39.36 1.83
3 -2 -3 39.97 1.85
3 -2 -3 42.46 1.83
-3 2 3 44.24 1.6
-3 2 3 39.24 1.91
-3 2 3 42.82 2.02
-2 2 3 2.22 0.39
2 -2 -3 2.36 0.3
-2 2 3 2.43 0.48
-2 2 3 2.1 0.63
2 -2 -3 1.81 0.55
-2 2 3 3.61 0.72
-2 2 3 2.77 0.52
-2 2 3 3.92 0.58
1 -2 -3 304.77 10.95
-1 2 3 296.55 16
-1 2 3 285.34 10.77
-1 2 3 263.83 9.62
1 -2 -3 264.69 9.63
-1 2 3 313.33 10.49
-1 2 3 298.89 10.01
-1 2 3 289.4 13.49
-1 2 3 310.32 9.35
-1 2 3 286.56 11.02
0 -2 -3 106.15 3.71
0 -2 -3 108.88 4.41
0 2 3 101.61 3.69
0 2 3 112.51 6.17
0 2 3 106.18 4.36
0 2 3 109.93 3.61
0 2 3 112.81 5.31
0 -2 -3 113.68 4.89
0 2 3 112.12 4.11
0 2 3 108 3.88
-1 -2 -3 1221.46 41.22
1 2 3 1308.57 44.44
1 2 3 1229.82 45
-1 -2 -3 1243.76 51.9
1 2 3 1225.93 41.21
-1 -2 -3 1281.79 46.23
2 2 3 81.44 2.79
-2 -2 -3 83.85 3.94
2 2 3 77.37 3.2
2 2 3 84.5 3.71
-2 -2 -3 74.34 3.59
-2 -2 -3 80.55 2.8
-3 -2 -3 4.66 1.27
-3 -2 -3 4.5 0.94
-3 -2 -3 4.34 0.52
3 2 3 3.9 0.52
3 2 3 3.44 0.58
3 2 3 6.47 1.24
3 2 3 4.73 0.73
-4 -2 -3 7.14 1.04
4 2 3 7.35 0.63
4 2 3 6.3 1.09
4 2 3 7.47 0.92
-4 -2 -3 7.67 1.55
-4 -2 -3 8.8 0.82
-4 -2 -3 7.32 0.6
-4 -2 -3 7.94 1.19
5 2 3 123.77 4.14
-5 -2 -3 115.31 5.18
5 2 3 124.26 4.76
-5 -2 -3 117.94 4.12
-5 -2 -3 121.66 4.68
-5 -2 -3 111.2 5.76
5 2 3 115.29 4.76
-6 -2 -3 79.89 3.25
6 2 3 79.2 3.34
6 2 3 74.88 2.75
-6 -2 -3 69.09 2.71
-6 -2 -3 74.76 4.34
-10 3 3 311.78 12.58
-9 3 3 78.43 4.23
-9 3 3 82.61 3.13
-8 3 3 27.65 1.59
-8 3 3 27.46 2.1
-8 3 3 28.45 1.79
-7 3 3 5.81 0.72
-7 3 3 7.24 0.77
-7 3 3 6.77 0.86
-7 3 3 3.44 0.82
-7 3 3 6.64 1.11
-7 3 3 5.31 0.94
-6 3 3 892.41 29.29
-6 3 3 957.31 35
-6 3 3 875.6 33.77
-6 3 3 945.49 28.73
-6 3 3 947.56 29.23
-6 3 3 888.47 31.32
-5 3 3 304.8 9.4
-5 3 3 275.64 10.12
-5 3 3 295.1 9.27
-5 3 3 278.04 9.46
-5 3 3 286.87 11.34
-5 3 3 295.07 10.89
-4 3 3 66.46 2.93
-4 3 3 63.02 2.29
4 -3 -3 60.34 2.49
-4 3 3 59.91 2.65
-4 3 3 64.63 2.5
-4 3 3 64 2.33
-3 3 3 1.92 0.48
-3 3 3 2.24 0.92
-3 3 3 1.5 0.69
-3 3 3 0.84 0.62
-3 3 3 0.97 0.66
3 -3 -3 2.78 0.69
2 -3 -3 25.49 1.65
-2 3 3 25.8 1.7
-2 3 3 27.67 1.2
-2 3 3 27.56 1.27
1 -3 -3 271.8 10.19
1 -3 -3 256.88 8.87
-1 3 3 269.23 9.22
-1 3 3 279.96 9.73
-1 3 3 268.67 10
-1 3 3 261.01 8.86
-1 3 3 273.53 8.65
-1 3 3 259.9 12.5
0 3 3 24.49 1.86
0 -3 -3 25.85 1.07
0 -3 -3 25.07 1.53
0 3 3 24.35 1.07
0 3 3 23.74 1.31
0 3 3 25.21 1.04
0 3 3 25.04 2.12
1 3 3 691.07 33.79
-1 -3 -3 767.2 24.38
1 3 3 697.55 26.75
-1 -3 -3 719.43 26.74
1 3 3 766.89 24.38
-1 -3 -3 759.87 30.9
-1 -3 -3 750.13 27.51
1 3 3 745.44 26.39
1 3 3 749.16 26.84
-2 -3 -3 0.57 1.17
-2 -3 -3 1.58 0.81
2 3 3 -0.83 0.86
-2 -3 -3 1.39 0.44
-2 -3 -3 1.38 0.44
2 3 3 1.24 0.62
2 3 3 0.9 0.46
2 3 3 0.98 0.52
3 3 3 261.26 9.83
-3 -3 -3 261.09 8.89
3 3 3 263.39 9.86
3 3 3 272.73 8.9
3 3 3 279.63 10.17
-3 -3 -3 261.64 11.66
-3 -3 -3 259.49 10.42
-3 -3 -3 264.93 9.83
-4 -3 -3 6.39 1.33
4 3 3 4.43 0.69
4 3 3 6.92 1.04
-4 -3 -3 5.91 0.88
-4 -3 -3 4.28 1.17
4 3 3 5.15 0.89
-4 -3 -3 7.29 0.67
-5 -3 -3 0.72 1.13
5 3 3 2.74 0.75
-5 -3 -3 2 1.24
-5 -3 -3 2.03 0.88
-5 -3 -3 2.99 0.65
5 3 3 2.67 1.07
6 3 3 172.23 5.75
6 3 3 163.14 6.43
-6 -3 -3 162.48 5.72
-6 -3 -3 166.66 6.38
-10 4 3 93.02 4.46
-9 4 3 4.27 1.29
-8 4 3 10.31 1.08
-8 4 3 7.53 0.83
-8 4 3 8.62 1.7
-7 4 3 4.12 0.59
-7 4 3 1.47 0.98
-7 4 3 1.97 0.76
-7 4 3 3.67 0.68
-7 4 3 3.26 0.65
-6 4 3 241.72 9.5
-6 4 3 241.12 8.46
-6 4 3 229.43 7.87
-6 4 3 232.61 7.7
-5 4 3 151.12 5.13
-5 4 3 161.37 6.42
-5 4 3 159.6 5.68
-5 4 3 147.66 5.3
4 -4 -3 24.84 1.44
-4 4 3 22.95 1.2
-4 4 3 24.71 1.07
-4 4 3 25.49 1.31
-4 4 3 25.31 1.69
-4 4 3 23.16 1.77
3 -4 -3 4.82 0.91
-3 4 3 4.64 0.62
-3 4 3 5.57 0.63
-3 4 3 5.49 1.12
-2 4 3 122.18 5.08
2 -4 -3 121.07 4.9
-2 4 3 121.88 4.37
-2 4 3 121.55 4.18
-1 4 3 798.16 29.01
1 -4 -3 825.18 29.74
-1 4 3 785.51 28.54
-1 4 3 771.19 36.62
-1 4 3 827.27 26.37
1 -4 -3 816.52 26.37
-1 4 3 772.58 25.46
0 4 3 58.79 2.5
0 4 3 58.39 2.12
0 -4 -3 57.54 2.07
0 4 3 58.43 2.89
0 -4 -3 56.02 2.44
0 4 3 61.5 2.08
0 4 3 56.65 3.17
0 4 3 55.93 2.44
0 -4 -3 61.37 2.75
1 4 3 3.7 0.58
1 4 3 2.77 0.9
1 4 3 5.17 1.12
-1 -4 -3 4.38 0.41
-1 -4 -3 5 1.01
1 4 3 3.27 0.83
1 4 3 3.33 0.4
-1 -4 -3 3.88 0.51
-1 -4 -3 3.08 0.89
2 4 3 44.92 2.21
-2 -4 -3 46.98 2.21
2 4 3 42.08 2.87
-2 -4 -3 51.61 3.07
-2 -4 -3 49.16 2.52
2 4 3 49.33 2.26
2 4 3 49.96 2.67
2 4 3 49.57 1.79
-2 -4 -3 44.51 1.76
-3 -4 -3 88.52 4.78
-3 -4 -3 92.18 4.42
3 4 3 98.76 3.4
-3 -4 -3 95.24 3.38
3 4 3 91.62 3.93
-3 -4 -3 96.04 3.85
3 4 3 99.85 3.93
-4 -4 -3 32.1 1.35
-4 -4 -3 31.67 2.18
4 4 3 32.83 1.38
-4 -4 -3 32.89 2.41
4 4 3 28.81 2.01
-4 -4 -3 29.36 1.87
-5 -4 -3 1.65 0.5
5 4 3 0.99 0.73
-5 -4 -3 1.42 0.9
-5 -4 -3 2.57 1.26
5 4 3 1.8 1.1
-9 5 3 16.22 1.77
-8 5 3 20.57 1.92
-8 5 3 18.85 1.42
-7 5 3 14.6 1.01
-7 5 3 14.35 1.56
-7 5 3 14.23 1.2
-6 5 3 25.82 1.93
-6 5 3 25.46 1.38
-6 5 3 24.18 1.35
-6 5 3 26.49 1.47
-5 5 3 41.76 1.88
-5 5 3 39.18 1.76
-5 5 3 38.83 2.61
-5 5 3 40.17 1.59
-4 5 3 45.65 2.33
-4 5 3 41.66 1.97
-4 5 3 48.85 2.12
4 -5 -3 46.73 2.26
-3 5 3 198.53 7.84
3 -5 -3 198.23 7.87
-3 5 3 206.8 7.1
-3 5 3 195.82 6.71
-2 5 3 192.52 7.5
2 -5 -3 184.35 7.4
-2 5 3 186.71 6.3
1 -5 -3 212.57 8.29
-1 5 3 198.77 7.78
1 -5 -3 209.38 7.78
1 -5 -3 220.42 7.07
-1 5 3 215.77 8.25
-1 5 3 219.7 7.06
-1 5 3 208.97 10.11
-1 5 3 200.5 6.99
0 5 3 0.23 0.45
0 -5 -3 0.04 0.45
0 5 3 -0.4 0.68
0 -5 -3 0.73 0.6
0 -5 -3 0.64 1.2
0 5 3 0.51 0.7
0 5 3 -0.35 1.46
-1 -5 -3 12.62 1.02
1 5 3 13.22 0.89
1 5 3 10.87 1.5
1 5 3 11.35 1.11
1 5 3 12.83 1.03
-1 -5 -3 10.07 1.28
-1 -5 -3 12.88 0.87
1 5 3 11.8 1.3
-2 -5 -3 3.14 0.63
-2 -5 -3 3.8 1.51
2 5 3 3.26 1.29
2 5 3 1.46 0.62
-2 -5 -3 3.83 0.62
2 5 3 2.69 0.72
-2 -5 -3 1.62 1.04
-3 -5 -3 11.73 1.83
3 5 3 13.85 0.88
-3 -5 -3 14.13 1.18
3 5 3 16.17 1.27
-3 -5 -3 13.95 2.02
-3 -5 -3 14.24 0.84
4 5 3 15.82 1.38
4 5 3 13.18 1.1
-4 -5 -3 14.22 2.06
-4 -5 -3 14.93 1.02
-4 -5 -3 15.36 1.47
-9 6 3 22.64 2.31
-8 6 3 4.09 1.75
-7 6 3 21.14 1.94
-7 6 3 17.31 1.35
-6 6 3 15.26 1.2
5 -6 -3 77.01 3.31
-5 6 3 78.65 3.22
4 -6 -3 18.79 1.48
-4 6 3 18.16 1.16
-4 6 3 18.95 1.14
-4 6 3 24.2 1.72
-3 6 3 1.65 0.81
-3 6 3 2.97 1.52
3 -6 -3 1.71 0.88
-2 6 3 53.17 2.86
-2 6 3 53.55 2.19
2 -6 -3 48.98 2.83
-1 6 3 1.38 1.19
-1 6 3 -0.2 0.46
1 -6 -3 0.89 0.91
-1 6 3 0.77 0.41
-1 6 3 -0.46 0.67
1 -6 -3 -0.3 0.46
0 6 3 33.67 2.87
0 -6 -3 31.84 1.3
0 -6 -3 28.96 2.02
0 6 3 31.34 1.58
0 -6 -3 33.38 1.58
0 6 3 31.42 1.3
-1 -6 -3 0.56 0.82
-1 -6 -3 0.12 0.99
1 6 3 0.23 0.44
1 6 3 5.66 1.93
1 6 3 0.93 0.94
-1 -6 -3 0.71 0.44
-2 -6 -3 47 2.11
2 6 3 46.92 2.17
2 6 3 44.65 1.79
-2 -6 -3 44.62 1.77
2 6 3 44.05 3.18
-3 -6 -3 55.41 2.45
3 6 3 54.39 2.13
3 6 3 62.13 2.54
-3 -6 -3 52.98 2.1
-6 7 3 -0.03 0.7
-4 7 3 5.07 1.72
4 -7 -3 4.9 1.07
-3 7 3 15.49 1.71
3 -7 -3 12.67 1.41
2 -7 -3 22.76 1.79
-2 7 3 25.13 2.44
-1 7 3 1.08 1.92
1 -7 -3 0.12 1.44
0 7 3 10.41 1.77
0 -7 -3 11.39 1.02
0 -7 -3 12.16 0.89
0 7 3 9.95 0.88
0 7 3 9.42 1.08
0 -7 -3 10.97 1.78
1 7 3 9.16 0.71
1 7 3 9.21 0.93
1 7 3 9.46 1.7
-1 -7 -3 9.53 0.71
-1 -7 -3 9.03 0.86
-4 8 3 1.06 1.78
4 -8 -3 -0.38 1
-3 8 3 14.32 2.29
-2 8 3 75.61 3.89
-1 8 3 7.63 2.24
0 8 3 42.38 1.99
0 -8 -3 44.11 1.96
1 10 -4 36.96 1.97
-1 -10 4 39 1.86
1 10 -4 38.61 2.65
0 -10 4 11.81 1.71
0 10 -4 11.85 1.8
0 -10 4 12.99 1.12
0 10 -4 12.86 1.05
0 -10 4 13.32 1.01
0 10 -4 12.84 1.25
-1 10 -4 142.14 5.13
1 -10 4 153.97 5.68
1 -10 4 147.02 5.12
-1 10 -4 150.7 5.75
-2 10 -4 77.64 3.9
2 -10 4 72.5 2.66
2 -10 4 74.19 3.13
-2 10 -4 71.04 2.66
2 -10 4 70.24 3.53
3 -10 4 3.28 0.68
-3 10 -4 3.22 0.5
3 -10 4 2.73 0.53
-3 10 -4 3.05 2.06
-3 10 -4 1.68 0.67
-4 10 -4 4.79 2.02
-4 10 -4 4.6 0.9
4 -10 4 7.59 0.93
-3 -9 4 23.14 1.58
-3 -9 4 22.64 2.17
3 9 -4 23.75 1.78
2 9 -4 34.74 2.74
-2 -9 4 26.72 2.35
2 9 -4 27.79 1.7
-2 -9 4 31.06 1.59
-2 -9 4 30.57 1.29
2 9 -4 28.18 1.31
-1 -9 4 2.26 0.68
1 9 -4 0.8 0.68
-1 -9 4 1.12 1.18
1 9 -4 0.65 0.82
-1 -9 4 2.1 0.68
0 -9 4 116.82 4.58
0 9 -4 120.21 4.14
0 9 -4 116.09 4.66
0 -9 4 114.09 4.11
0 9 -4 126.19 5.57
-1 9 -4 8.59 0.73
1 -9 4 9.66 1.3
1 -9 4 8.94 0.71
1 -9 4 8.84 0.79
-1 9 -4 6.37 0.8
-1 9 -4 9.65 1.6
2 -9 4 -1.64 1.34
-2 9 -4 0.26 0.59
2 -9 4 0.47 0.57
-2 9 -4 0.33 0.44
2 -9 4 1.01 0.46
-2 9 -4 -0.25 1.74
-3 9 -4 18.21 0.96
-3 9 -4 17.7 1.27
3 -9 4 19.28 0.96
-3 9 -4 19.33 2.25
3 -9 4 18.47 1.23
3 -9 4 20.92 1.7
-4 9 -4 40.4 1.68
-4 9 -4 38.61 2.13
-4 9 -4 33.19 1.83
-4 9 -4 38.59 2.06
4 -9 4 42.39 1.69
4 -9 4 39.12 2.4
4 -9 4 42.23 2.04
-4 9 -4 44.57 3.05
-5 9 -4 20.02 1.93
5 -9 4 23.51 2.27
-6 9 -4 57.27 3.43
-6 9 -4 71.74 3.98
-7 9 -4 1.62 1.72
-4 -8 4 54.75 2.3
-4 -8 4 50.54 3.18
4 8 -4 51.23 2.4
-4 -8 4 58.23 3.26
-4 -8 4 51.28 2.04
-3 -8 4 33.03 2.53
-3 -8 4 35.27 1.54
-3 -8 4 38.4 1.92
3 8 -4 34.55 2.14
-2 -8 4 21.6 1.04
-2 -8 4 24.04 1.33
2 8 -4 21.8 1.07
2 8 -4 26.27 2.49
-2 -8 4 20.92 2.05
2 8 -4 21.66 1.46
1 8 -4 16.31 1.28
-1 -8 4 17.91 0.9
-1 -8 4 17.26 1.16
1 8 -4 18.28 2.11
1 8 -4 17.19 0.92
0 -8 4 7.55 0.63
0 8 -4 8.18 0.92
0 -8 4 7.27 0.85
0 8 -4 7.11 1.77
0 -8 4 6.5 1.27
0 8 -4 7.46 0.66
-1 8 -4 11.09 0.97
1 -8 4 9.47 0.91
-1 8 -4 13.53 0.92
1 -8 4 10.37 1.05
1 -8 4 10.44 1.4
1 -8 4 13.35 0.89
-2 8 -4 11.17 0.97
2 -8 4 12.7 0.76
-2 8 -4 13.82 0.77
2 -8 4 11.79 1.02
2 -8 4 14.56 1.39
2 -8 4 13.84 1.29
3 -8 4 3.43 0.99
-3 8 -4 2.24 0.71
3 -8 4 2.16 0.43
3 -8 4 2.97 0.71
-3 8 -4 0.18 1.48
-3 8 -4 1.97 0.41
3 -8 4 1.35 0.71
4 -8 4 180.13 7.27
4 -8 4 190.44 7.71
-4 8 -4 169.21 8.63
4 -8 4 202.8 7.13
4 -8 4 199.16 6.49
-4 8 -4 197.29 6.5
-4 8 -4 193.21 7.17
5 -8 4 42.09 2.5
-5 8 -4 39.78 3.01
-5 8 -4 44.99 2.12
-5 8 -4 43.79 1.96
-5 8 -4 48.35 3.16
-6 8 -4 0.37 1.22
-6 8 -4 0.83 0.72
6 -8 4 2.73 1.6
-6 8 -4 0.74 1.16
-6 8 -4 0.83 1.47
-7 8 -4 20.84 2.43
-7 8 -4 20.56 2.04
-5 -7 4 34.37 2.56
-5 -7 4 27.54 2.57
-5 -7 4 31.84 1.55
-4 -7 4 7.39 1.37
-4 -7 4 7.42 2.05
4 7 -4 8.86 0.93
-4 -7 4 9.6 0.92
-4 -7 4 8.71 0.65
3 7 -4 109.43 3.86
-3 -7 4 107.07 5.53
-3 -7 4 116.26 4.36
3 7 -4 111.31 4.48
-3 -7 4 109.44 3.85
-2 -7 4 197.43 7.36
-2 -7 4 177.83 8.83
-2 -7 4 204.97 6.68
2 7 -4 193.72 7.42
2 7 -4 206.55 7.85
2 7 -4 204.43 6.69
-1 -7 4 10.75 0.67
1 7 -4 7.54 0.88
1 7 -4 10.26 0.68
-1 -7 4 11.13 0.85
1 7 -4 11.2 1.36
0 7 -4 81.2 2.94
0 7 -4 86.58 3.31
0 -7 4 85.94 3.24
0 -7 4 79.64 3.3
0 -7 4 79.27 2.92
0 -7 4 83.15 3.58
1 -7 4 49.86 2.11
-1 7 -4 53.49 1.87
-1 7 -4 47.35 2.96
-1 7 -4 47.51 3
1 -7 4 50.07 1.85
1 -7 4 50.37 2.45
1 -7 4 50.61 2.26
1 -7 4 51.83 2.26
-1 7 -4 50.84 2.18
2 -7 4 18.48 1.31
-2 7 -4 18.13 1.59
2 -7 4 16.96 1.08
-2 7 -4 16.55 1.13
-2 7 -4 14.83 1.83
2 -7 4 17.75 0.84
2 -7 4 22.02 1.74
-2 7 -4 18.72 0.87
3 -7 4 18.89 1.52
-3 7 -4 19.89 1.21
3 -7 4 19.5 1.04
-3 7 -4 19.31 1.05
-3 7 -4 23.05 1.71
-3 7 -4 19.73 1.8
3 -7 4 22.28 1.45
3 -7 4 20.16 1.17
-4 7 -4 102.4 3.47
-4 7 -4 100.45 3.97
4 -7 4 98.19 4.1
-4 7 -4 99.02 4.87
-4 7 -4 97.16 4.91
4 -7 4 103.86 3.94
4 -7 4 99.47 3.47
4 -7 4 97.25 4.33
-5 7 -4 57.46 3.47
5 -7 4 54.22 2.23
5 -7 4 51.25 2.44
5 -7 4 53.75 1.96
-5 7 -4 50.34 2.24
-5 7 -4 52.62 1.95
-5 7 -4 49.91 3.25
-6 7 -4 34.2 2.58
-6 7 -4 35.47 1.77
-6 7 -4 32.87 2.58
-7 7 -4 20.45 1.55
-7 7 -4 21.01 2.45
-7 7 -4 19.13 2.01
-8 7 -4 0.03 1.98
-6 -6 4 34.6 2.68
-6 -6 4 36.06 2.39
-5 -6 4 27.95 2.14
-5 -6 4 29.37 2.44
-4 -6 4 6.44 0.78
-4 -6 4 6.12 1.22
4 6 -4 6.95 0.98
-4 -6 4 6.7 0.61
-4 -6 4 11.61 1.91
-3 -6 4 258.57 9.51
3 6 -4 259.76 9.59
-3 -6 4 265.52 11.35
3 6 -4 244.64 8.62
-3 -6 4 260.94 8.63
-2 -6 4 0.49 0.32
-2 -6 4 0.23 0.39
2 6 -4 0 0.33
-2 -6 4 -0.03 0.4
2 6 -4 0.45 0.48
-1 -6 4 0.92 0.51
-1 -6 4 1.12 0.32
-1 -6 4 1.49 0.42
1 6 -4 0.82 0.32
1 6 -4 0.72 0.46
0 6 -4 77.08 3.12
0 -6 4 82.51 3.35
0 -6 4 83.49 2.75
0 6 -4 75.75 4.01
0 -6 4 79.29 3.08
0 6 -4 75.93 4.19
0 -6 4 78.42 3.06
0 6 -4 78.86 2.76
0 -6 4 77.42 3.19
-1 6 -4 42.06 2.54
1 -6 4 40.87 1.75
1 -6 4 40.04 1.52
1 -6 4 43.48 1.81
-1 6 -4 36.03 2.52
1 -6 4 39.84 1.92
1 -6 4 42.95 2.19
-1 6 -4 39.5 1.81
-1 6 -4 42.88 1.54
2 -6 4 136.01 5.13
-2 6 -4 134 5.08
2 -6 4 123.66 7.87
-2 6 -4 126.29 6.19
2 -6 4 136.11 5.04
2 -6 4 140.39 5.41
-2 6 -4 143.05 6.15
-2 6 -4 134.38 4.59
2 -6 4 136.79 5.1
2 -6 4 134.57 4.58
-3 6 -4 334.61 10.72
-3 6 -4 311.8 13.87
-3 6 -4 330.52 13.9
3 -6 4 292.79 18.05
3 -6 4 327.81 11.55
-3 6 -4 321.49 11.8
3 -6 4 324.36 11.77
3 -6 4 318.85 11.73
3 -6 4 333.7 10.72
4 -6 4 324.64 11.89
4 -6 4 335.33 11.71
-4 6 -4 317.52 11.91
-4 6 -4 309.39 13.97
4 -6 4 329.42 11.89
-4 6 -4 328.83 14.03
-4 6 -4 330.32 10.8
4 -6 4 317.5 10.79
5 -6 4 0.03 0.44
-5 6 -4 1.19 0.44
-5 6 -4 0.03 0.88
5 -6 4 -0.33 0.35
-5 6 -4 0.07 0.33
-5 6 -4 0.41 0.46
5 -6 4 0.84 0.95
-5 6 -4 0.62 1.41
-6 6 -4 64.62 3.72
6 -6 4 67.77 2.93
-6 6 -4 65.17 2.56
-6 6 -4 62.87 3.67
-6 6 -4 64.82 2.77
-7 6 -4 39.85 2.53
-7 6 -4 43.15 2.4
-7 6 -4 40.91 2.92
-7 6 -4 39.9 1.88
-7 6 -4 39.59 1.96
-8 6 -4 5.02 0.82
-8 6 -4 3.02 1.58
-7 -5 4 145.35 6.8
-6 -5 4 21.18 2.06
-6 -5 4 18.67 2.01
-5 -5 4 11.05 1.62
-5 -5 4 12.53 1.6
-4 -5 4 82.57 3.96
4 5 -4 72.54 3.11
-4 -5 4 76.14 2.64
-4 -5 4 75.29 3.91
4 5 -4 74.46 2.66
-4 -5 4 70.78 2.99
-3 -5 4 82.43 3.22
-3 -5 4 76.87 2.7
3 5 -4 74.29 2.7
-3 -5 4 74.37 2.97
-2 -5 4 664.63 25.76
-2 -5 4 785.73 26.26
-2 -5 4 731.8 23.5
2 5 -4 711.64 23.5
2 5 -4 667.42 25.8
-1 -5 4 177.15 5.91
1 5 -4 166.33 7.93
-1 -5 4 164.17 10.05
1 5 -4 184.86 5.92
-1 -5 4 188.13 6.58
0 -5 4 79.38 3.08
0 -5 4 78.43 2.66
0 5 -4 77.57 2.67
0 -5 4 71.5 4.71
0 5 -4 79.56 3.86
0 -5 4 73.38 3.24
0 -5 4 79.48 2.96
0 5 -4 75.46 3.84
1 -5 4 331.17 10.89
1 -5 4 325.85 11.82
1 -5 4 334.83 11.71
1 -5 4 322.12 18.27
1 -5 4 325.43 12.37
-1 5 -4 321.5 14.03
-1 5 -4 334.53 10.89
-2 5 -4 404.89 13.3
2 -5 4 399.9 22.3
2 -5 4 408.2 14.44
2 -5 4 406.37 14.25
-2 5 -4 410.25 17.05
2 -5 4 389.45 13.29
-2 5 -4 388.62 17.02
-3 5 -4 2.4 0.88
3 -5 4 2.36 0.44
3 -5 4 3.76 0.62
-3 5 -4 0.79 0.84
3 -5 4 2.53 1.34
-3 5 -4 3.06 0.43
3 -5 4 1.88 0.66
4 -5 4 3374.05 111.91
4 -5 4 3385.49 118.55
4 -5 4 3496.04 120.44
-4 5 -4 3342.56 141.21
-4 5 -4 3563.69 111.92
-4 5 -4 3355.98 122.66
-4 5 -4 3360.67 140.55
4 -5 4 3349.68 122.64
-5 5 -4 99.64 3.31
-5 5 -4 95.1 4.65
-5 5 -4 93.18 3.68
5 -5 4 94.66 3.68
5 -5 4 96.31 3.3
-5 5 -4 91.25 4.92
5 -5 4 95.2 3.85
5 -5 4 94.52 3.87
-6 5 -4 104.66 4
-6 5 -4 104.6 3.73
-6 5 -4 105.44 3.96
6 -5 4 110.44 4.54
-6 5 -4 114.15 5.65
-6 5 -4 110.04 5.23
6 -5 4 109.92 4.39
-7 5 -4 12.51 2.09
-7 5 -4 4.61 0.99
-7 5 -4 4.5 0.81
-7 5 -4 4.67 1.13
7 -5 4 3.6 1.43
-7 5 -4 4.01 1.39
-8 5 -4 32.59 2.44
-8 5 -4 34.7 2.02
-8 5 -4 35.18 3.25
-8 -4 4 2.45 1.45
-7 -4 4 1.18 1.91
-6 -4 4 92.24 4.69
-6 -4 4 90.77 4.54
-5 -4 4 104.09 4.92
-5 -4 4 106.13 4.76
-4 -4 4 8.92 1.15
-4 -4 4 6.22 0.72
-4 -4 4 7.62 0.54
-4 -4 4 7.29 0.97
-3 -4 4 38.42 1.85
-3 -4 4 35.74 1.36
-3 -4 4 40.2 2.13
3 4 -4 37.17 1.37
2 4 -4 35.25 1.37
-2 -4 4 36.26 1.36
-2 -4 4 35.14 2.68
-2 -4 4 36 1.97
-2 -4 4 36.26 1.79
-1 -4 4 68.02 2.78
-1 -4 4 65.09 2.59
-1 -4 4 70.07 2.37
1 4 -4 69.08 2.38
-1 -4 4 71.09 4.24
1 4 -4 68.79 3.42
0 -4 4 318.72 16.96
0 -4 4 297.19 10.85
0 4 -4 302.5 12.94
0 4 -4 305.7 10.07
0 -4 4 299.59 10.89
0 -4 4 295.03 11.36
0 -4 4 305.79 10.06
1 -4 4 453.58 24.95
1 -4 4 439.57 15.94
-1 4 -4 448.93 14.91
1 -4 4 441.41 14.91
1 -4 4 456.81 16.14
-1 4 -4 467.33 19.02
2 -4 4 44.09 3.2
-2 4 -4 47.45 2.86
2 -4 4 49.39 2.33
2 -4 4 47.29 1.72
-2 4 -4 49.32 1.73
2 -4 4 52.52 2.12
-2 4 -4 46.19 2.61
3 -4 4 19.78 1.11
-3 4 -4 17.91 1.61
-3 4 -4 16.67 1.56
3 -4 4 17.68 1.32
-3 4 -4 17.59 0.82
3 -4 4 17.61 0.81
-4 4 -4 1284.56 46.4
4 -4 4 1252.27 46.38
-4 4 -4 1282.76 42.31
4 -4 4 1260.86 42.31
-4 4 -4 1242.87 53.64
-4 4 -4 1325.62 53.4
4 -4 4 1295.32 44.99
4 -4 4 1330.71 45.68
-5 4 -4 94.24 3.82
5 -4 4 94.82 3.82
5 -4 4 98.02 3.41
5 -4 4 95.21 4.13
-5 4 -4 103.74 5.07
-5 4 -4 96.82 4.73
5 -4 4 96.15 3.91
-5 4 -4 103.1 3.42
6 -4 4 117.55 3.97
6 -4 4 117.52 4.48
-6 4 -4 115.01 4.46
-6 4 -4 114.63 4.18
6 -4 4 116.49 4.61
-6 4 -4 113.39 3.97
-6 4 -4 117.13 5.89
6 -4 4 110.24 4.65
-6 4 -4 111.62 5.6
-7 4 -4 4.91 1.15
7 -4 4 3.45 1.53
-7 4 -4 2.85 1.38
-7 4 -4 5.46 1.13
-8 4 -4 -1.26 1.85
-8 4 -4 -1.05 1.06
-8 4 -4 -1.19 1.31
8 -4 4 0.57 1.11
-8 -3 4 0.88 1.34
-7 -3 4 9.68 1.54
-6 -3 4 26.45 2.01
-6 -3 4 22.59 1.51
-5 -3 4 18.36 1.2
-5 -3 4 18.06 1.55
-5 -3 4 15.99 1.62
-4 -3 4 213.5 8.66
-4 -3 4 216.81 9.37
-4 -3 4 219.98 8.48
-4 -3 4 218.93 8.28
3 3 -4 1031.49 35.43
-3 -3 4 1038.25 35.42
-3 -3 4 1094.35 40.3
-3 -3 4 1095.58 40.75
-3 -3 4 1123.17 39.44
-2 -3 4 5.17 0.65
-2 -3 4 4.57 1.19
-2 -3 4 4.83 0.67
2 3 -4 4.57 0.36
-2 -3 4 4.97 0.34
-2 -3 4 5.72 0.66
-1 -3 4 21.55 0.93
-1 -3 4 22.04 0.84
-1 -3 4 22.9 1.51
-1 -3 4 22.27 1.79
1 3 -4 21.22 0.85
0 -3 4 1.2 0.78
0 -3 4 0.52 0.49
0 -3 4 0.61 0.62
0 -3 4 0.85 0.28
0 3 -4 0.94 0.89
1 -3 4 31.79 1.83
1 -3 4 33.8 1.53
-1 3 -4 35.27 2
-1 3 -4 34.98 1.25
1 -3 4 35.12 1.25
1 -3 4 31.5 1.79
1 -3 4 32.77 2.4
2 -3 4 13.65 0.66
2 -3 4 13.44 1.16
2 -3 4 12.49 1.48
2 -3 4 14.07 1.07
-2 3 -4 12.32 0.66
-2 3 -4 13.16 1.31
2 -3 4 15.03 1.33
3 -3 4 8.04 0.73
3 -3 4 8.53 0.91
3 -3 4 9.47 1.08
-3 3 -4 9.26 1.38
-3 3 -4 8.5 0.73
3 -3 4 9.43 0.9
-3 3 -4 8.98 1.07
3 -3 4 10.1 0.87
4 -3 4 7.01 0.93
4 -3 4 7.77 0.61
-4 3 -4 6.99 0.57
-4 3 -4 8.01 0.58
4 -3 4 7.87 0.57
-4 3 -4 6.9 1.29
-4 3 -4 8.39 1.2
-4 3 -4 6.95 0.77
4 -3 4 7.84 0.94
-5 3 -4 107.52 5.25
5 -3 4 115.6 4.56
5 -3 4 120.49 4.11
-5 3 -4 130.33 5.8
5 -3 4 117.67 4.88
-5 3 -4 125.66 5.8
-5 3 -4 114.51 4.56
-5 3 -4 129.34 4.13
5 -3 4 118.17 4.74
-5 3 -4 122.5 4.1
-6 3 -4 254.78 9.3
6 -3 4 261.31 8.46
6 -3 4 257.12 9.44
-6 3 -4 262.46 11.39
6 -3 4 249.05 9.45
-6 3 -4 247.52 11.09
6 -3 4 261.03 9.31
-6 3 -4 250.59 8.46
-6 3 -4 218.6 10.52
-6 3 -4 249.27 8.45
-7 3 -4 56.85 3.76
-7 3 -4 50.61 2.55
7 -3 4 54.25 3.09
-7 3 -4 56.65 3.4
-8 3 -4 -0.83 1.35
-8 3 -4 1.21 1.11
-9 -2 4 2.82 1.87
-8 -2 4 0.26 1.74
-7 -2 4 62.16 3.54
-7 -2 4 60.09 2.77
-6 -2 4 5.51 1.12
-6 -2 4 7.39 1.02
-5 -2 4 21.81 1.67
-5 -2 4 22.73 1.65
-5 -2 4 21.7 1.42
-5 -2 4 21.96 1.37
-4 -2 4 0.71 0.57
-4 -2 4 0.73 0.71
-4 -2 4 0.27 0.35
-4 -2 4 0.78 0.6
-4 -2 4 0.45 0.85
-3 -2 4 381.36 13.94
-3 -2 4 354.24 14.05
-3 -2 4 354.86 12.51
-3 -2 4 360.84 12.17
-3 -2 4 374.38 13.57
-2 -2 4 1073.19 43.07
-2 -2 4 1078.56 40.44
-2 -2 4 1141.06 42.21
-2 -2 4 1141.5 39.44
-2 -2 4 1141.6 61.72
-2 -2 4 1196.6 41.28
-1 -2 4 6.26 0.98
-1 -2 4 5.21 0.56
-1 -2 4 5.4 0.59
-1 -2 4 4.83 0.68
-1 -2 4 5.6 0.68
-1 -2 4 5.16 0.42
0 -2 4 16.63 1.82
0 2 -4 16.59 0.77
0 -2 4 17.81 1.11
0 -2 4 17.5 0.81
0 -2 4 17.38 1.27
0 -2 4 16.47 0.77
-1 2 -4 173.71 6.08
-1 2 -4 185.05 7.9
1 -2 4 182.68 6.63
1 -2 4 175.73 6.95
-1 2 -4 187.24 6.93
1 -2 4 185.51 6.64
1 -2 4 188.55 6.86
1 -2 4 187.18 10.35
1 -2 4 178.04 6.08
-2 2 -4 183.54 6.11
2 -2 4 182.94 6.7
2 -2 4 186.59 6.74
2 -2 4 175.21 6.86
-2 2 -4 187.03 7.03
-2 2 -4 182.06 7.97
2 -2 4 183.64 6.11
2 -2 4 180.68 7.02
3 -2 4 572.46 20.08
3 -2 4 549.67 20.37
-3 2 -4 565.75 18.54
3 -2 4 558.67 19.84
3 -2 4 555.15 18.53
-3 2 -4 566.33 20.93
-3 2 -4 555.66 23.54
4 -2 4 0.51 0.32
-4 2 -4 0.66 0.82
-4 2 -4 2.86 1.02
-4 2 -4 0.97 0.32
-4 2 -4 0.97 0.72
4 -2 4 0.79 0.58
-4 2 -4 0.62 0.39
4 -2 4 0.91 0.46
-5 2 -4 291.69 11.76
5 -2 4 297.44 11.23
-5 2 -4 319.75 13.27
-5 2 -4 320.8 10.2
-5 2 -4 294.03 11.22
5 -2 4 312.19 10.19
-5 2 -4 306.71 13.42
-5 2 -4 290.94 12.67
5 -2 4 309.7 11.21
-6 2 -4 178.31 6.35
-6 2 -4 181.48 8.58
-6 2 -4 185.94 8.49
6 -2 4 192.6 6.26
6 -2 4 181.25 6.92
-6 2 -4 176.29 6.9
-6 2 -4 190.81 6.26
6 -2 4 186.51 7.06
7 -2 4 1.73 1.19
-7 2 -4 2.96 1.07
-7 2 -4 2.97 1.54
-7 2 -4 1.68 0.74
-9 -1 4 78.64 4.02
-8 -1 4 6.18 0.94
-8 -1 4 5.99 1.35
-7 -1 4 1.65 1.35
-7 -1 4 -0.46 0.64
-6 -1 4 214.14 8.43
-6 -1 4 224.64 8.85
-5 -1 4 59.15 2.37
-5 -1 4 58.42 2.78
-5 -1 4 63.34 2.7
-5 -1 4 64.4 2.94
-4 -1 4 223.64 8.68
-4 -1 4 224.21 8.29
-4 -1 4 223.71 8.77
-4 -1 4 218.06 7.76
-4 -1 4 225.81 8.45
-3 -1 4 82.47 3.61
-3 -1 4 85.58 3.48
-3 -1 4 89.8 3.26
-3 -1 4 90.08 2.99
-3 -1 4 83.49 3.1
-3 -1 4 85.94 3.64
-3 -1 4 89.62 3.38
-2 -1 4 1329.45 49.43
-2 -1 4 1377.26 73.96
-2 -1 4 1294.67 44.35
-2 -1 4 1401.36 50.57
-2 -1 4 1437.35 49.16
-2 -1 4 1348.48 47.24
-2 -1 4 1294.5 51.59
-2 -1 4 1391.59 42.85
-2 -1 4 1315.72 45.84
-1 -1 4 48.55 2.02
-1 -1 4 47.61 1.65
-1 -1 4 47.08 1.93
-1 -1 4 46.1 2.02
-1 -1 4 41.19 2.98
-1 -1 4 45.56 1.99
-1 -1 4 47.2 1.78
-1 -1 4 46.22 1.72
-1 -1 4 45.51 2.11
0 1 -4 336.3 11.16
0 -1 4 354.65 15.46
0 -1 4 318.75 12.41
0 -1 4 331.71 11.16
0 1 -4 345.89 12.55
0 -1 4 330.68 11.97
0 -1 4 345.12 11.16
0 -1 4 324.3 12.39
0 -1 4 350.43 18.73
0 -1 4 335.96 12.06
1 -1 4 706.99 22.33
1 -1 4 705.35 24.85
1 -1 4 655.88 37.37
1 -1 4 673.43 22.45
1 -1 4 678.07 23.93
1 -1 4 659.55 24.6
1 -1 4 676.06 24.23
-1 1 -4 690.71 28.38
-1 1 -4 663.23 22.46
-1 1 -4 703.08 25.21
2 -1 4 3.83 0.7
2 -1 4 3.81 0.34
2 -1 4 3.31 0.64
-2 1 -4 4.91 0.68
2 -1 4 4.44 0.59
-2 1 -4 4.22 1.04
2 -1 4 4.96 1.09
-2 1 -4 4.28 0.35
-3 1 -4 82.57 2.82
3 -1 4 82.29 2.81
3 -1 4 75.68 3.42
-3 1 -4 75.69 3.88
3 -1 4 81.63 3.18
-3 1 -4 79.71 3.55
-4 1 -4 176.54 7.05
4 -1 4 181.57 6
-4 1 -4 176.68 6.01
-4 1 -4 180.59 6.61
-4 1 -4 170.58 7.99
4 -1 4 173.02 6.65
-4 1 -4 185.15 8.05
4 -1 4 174.59 6.61
-5 1 -4 58.96 3.19
-5 1 -4 64.79 3.46
-5 1 -4 64.58 2.31
-5 1 -4 59.19 3.03
5 -1 4 62 2.87
5 -1 4 68.6 2.31
5 -1 4 64.27 2.64
-5 1 -4 64.97 2.61
-5 1 -4 59.53 3.66
-6 1 -4 2.56 1.54
6 -1 4 -0.13 0.65
-6 1 -4 1.04 0.45
-6 1 -4 0.01 0.94
6 -1 4 0.81 0.47
-6 1 -4 2.07 1.43
-6 1 -4 0.58 0.52
7 -1 4 23.8 1.27
-7 1 -4 23.63 1.46
-7 1 -4 25.66 1.4
7 -1 4 24.57 1.46
-7 1 -4 21.23 2.42
-9 0 4 3.35 1.3
-8 0 4 68.27 3.54
-8 0 4 71.27 3.22
-7 0 4 166.82 5.83
-7 0 4 165.88 6.82
-7 0 4 181.93 7.28
-6 0 4 376.7 12.81
-6 0 4 366.57 11.98
-6 0 4 378.63 14.42
-6 0 4 368.14 13.87
-6 0 4 356.44 11.99
-5 0 4 167.43 5.71
-5 0 4 177.9 6.93
-5 0 4 165.75 7.35
-5 0 4 175.32 6.63
-5 0 4 170.62 6.83
-5 0 4 171.42 6.12
-4 0 4 218.88 7.98
-4 0 4 225.02 7.51
-4 0 4 228.71 7.04
-4 0 4 214.45 8.43
-4 0 4 207.94 8.93
-4 0 4 204.51 8.41
-4 0 4 201.06 8.1
-3 0 4 379.83 14.76
-3 0 4 364.43 12.45
-3 0 4 343.56 13.94
-3 0 4 336.73 12.76
-3 0 4 352.02 13.87
3 0 -4 374.2 13.97
-3 0 4 382.14 11.64
-3 0 4 371.94 13.77
-3 0 4 365.41 12.06
-3 0 4 354.6 13.42
-3 0 4 375.88 13.32
-3 0 4 342.44 13.44
-2 0 4 19.35 0.91
-2 0 4 20.18 1.23
-2 0 4 18.7 1.56
-2 0 4 20.7 1.09
-2 0 4 21.45 1.23
-2 0 4 21.01 1.01
-2 0 4 20.79 1.06
-2 0 4 21.15 1.32
-2 0 4 21.22 1.11
-2 0 4 22.75 1.16
-2 0 4 20.95 1.1
-2 0 4 22.43 1.7
-1 0 4 72.93 2.87
-1 0 4 69.76 4.22
-1 0 4 67.11 2.76
-1 0 4 66.33 2.78
-1 0 4 70.64 2.36
-1 0 4 67.83 2.79
-1 0 4 71.91 3.02
-1 0 4 74.04 3
-1 0 4 66.03 3.08
-1 0 4 73.53 2.53
-1 0 4 69.74 2.62
-1 0 4 70.18 2.67
0 0 -4 56.26 2.29
0 0 4 54.46 2.34
0 0 4 53.96 2.49
0 0 4 61.77 2.91
0 0 4 50.92 2.19
0 0 4 55.89 1.86
0 0 4 53.75 1.93
0 0 4 53.82 2.17
0 0 -4 54.48 1.95
0 0 4 59.24 3.45
0 0 4 55.82 2.23
0 0 4 55.03 2.29
1 0 4 2.62 0.29
1 0 4 2.34 0.78
1 0 4 2.71 0.51
-1 0 -4 3.54 0.74
-1 0 -4 3.08 0.73
-1 0 -4 2.82 0.3
1 0 4 2.63 0.51
1 0 4 2.98 0.57
-2 0 -4 5.57 0.93
-2 0 -4 4.6 0.39
2 0 4 5.76 0.64
2 0 4 4.77 1.16
-2 0 -4 5.9 0.78
2 0 4 5.13 0.38
2 0 4 4.47 0.64
3 0 4 574.29 22.36
-3 0 -4 659.4 25.95
-3 0 -4 630.28 20.38
-3 0 -4 623.96 23.05
-3 0 -4 591.58 22.35
3 0 4 630.07 22.1
3 0 4 605.13 20.37
3 0 4 618.11 22.48
-4 0 -4 19.47 1.13
-4 0 -4 19.49 1.5
4 0 4 19.88 1.19
4 0 4 19.31 0.9
-4 0 -4 20.26 0.93
-4 0 -4 19.06 2.09
-4 0 -4 13.06 1.67
4 0 4 18.98 1.43
5 0 4 2.98 0.81
-5 0 -4 4 0.64
5 0 4 3.73 0.91
-5 0 -4 4.12 0.76
-5 0 -4 4.81 1.1
5 0 4 4.47 0.65
-5 0 -4 2.8 1.12
6 0 4 18.86 1.16
-6 0 -4 16.99 1.73
-6 0 -4 19.01 1.23
-6 0 -4 17.33 1.89
6 0 4 18.37 1.33
-6 0 -4 18.1 1.25
-7 0 -4 47.88 1.97
-7 0 -4 53.08 3.21
-7 0 -4 54.48 2.32
7 0 4 55.62 2.03
7 0 4 53.25 2.37
-9 1 4 5.24 1.34
-8 1 4 132.36 5.45
-8 1 4 131.35 5.78
-7 1 4 79.9 3.58
-7 1 4 82.24 3.07
-7 1 4 84.62 3.87
-7 1 4 79.86 3.05
-7 1 4 86.59 3.27
-6 1 4 14.91 1.18
-6 1 4 12.48 1.01
-6 1 4 12.58 1.07
-6 1 4 16.28 1.5
-5 1 4 0.78 0.7
-5 1 4 1.65 0.7
-5 1 4 0.43 0.61
-5 1 4 0.8 0.65
-5 1 4 1.2 0.73
-4 1 4 1.76 0.54
-4 1 4 2.82 0.69
-4 1 4 1.99 0.65
-4 1 4 3.35 1.03
-4 1 4 2.74 0.69
-4 1 4 1.76 0.6
-3 1 4 154.59 4.96
-3 1 4 141 5.65
-3 1 4 152.21 6.31
-3 1 4 145.06 5.18
3 -1 -4 153.17 5.89
-3 1 4 147.63 5.99
-3 1 4 150.79 5.92
-3 1 4 147.22 5.7
-3 1 4 153.14 5.37
-2 1 4 279.54 8.69
-2 1 4 271.66 10.3
-2 1 4 260.46 9.94
-2 1 4 273.42 9.32
-2 1 4 270.39 9.69
-2 1 4 250.18 10
-2 1 4 269.29 14.98
-2 1 4 280.74 11.01
-1 1 4 143.27 5.07
-1 1 4 161.8 5.59
1 -1 -4 161.36 5.85
-1 1 4 135.09 5.5
-1 1 4 156.21 4.97
-1 1 4 144.01 5.7
-1 1 4 150.01 5.95
-1 1 4 157.41 5.92
-1 1 4 158.43 5.41
-1 1 4 161.42 8.64
1 -1 -4 142.5 5.07
-1 1 4 158.11 7.28
0 1 4 31.04 1.53
0 -1 -4 29.03 1.15
0 1 4 28.04 1.56
0 1 4 30.13 1.55
0 1 4 29.71 2.14
0 1 4 28.47 1.13
0 1 4 33.49 1.85
0 -1 -4 28.85 1.78
0 -1 -4 32.79 1.55
0 1 4 33.6 2.23
1 1 4 4.48 0.45
-1 -1 -4 4.41 0.47
1 1 4 3.57 0.96
1 1 4 4.65 0.92
-1 -1 -4 5.13 1.08
1 1 4 4.61 0.61
-1 -1 -4 5.48 0.74
-2 -1 -4 1228.52 44
-2 -1 -4 1201.23 49.42
-2 -1 -4 1168.13 39.17
2 1 4 1232.12 42.27
2 1 4 1131.83 42.95
-2 -1 -4 1149.02 42.94
2 1 4 1212.62 42.86
2 1 4 1187.79 39.16
-3 -1 -4 11.51 0.85
3 1 4 11.03 0.68
-3 -1 -4 12.05 0.71
3 1 4 11.11 0.99
-3 -1 -4 12.07 1.35
-3 -1 -4 13.24 1.21
3 1 4 11.86 1.47
3 1 4 10.84 0.94
4 1 4 0.96 0.42
-4 -1 -4 1.44 0.8
-4 -1 -4 0.06 0.87
-4 -1 -4 1.15 0.98
4 1 4 0.67 0.67
-4 -1 -4 1.33 0.5
-4 -1 -4 1.23 0.43
4 1 4 0.86 0.59
5 1 4 40.94 1.56
-5 -1 -4 34.05 2.88
-5 -1 -4 38.04 2.33
5 1 4 39.41 1.9
-5 -1 -4 35.5 1.51
-5 -1 -4 38.31 1.83
6 1 4 10.01 0.79
-6 -1 -4 10.01 0.86
-6 -1 -4 10.27 1.97
6 1 4 8.41 0.96
-6 -1 -4 9.2 0.71
-10 2 4 383.37 15.35
-9 2 4 13.39 1.63
-8 2 4 1.54 0.9
-8 2 4 -0.55 1.46
-8 2 4 1.37 0.72
-7 2 4 0.19 0.85
-7 2 4 -0.65 0.74
-7 2 4 -0.72 0.7
-7 2 4 1.36 0.94
-6 2 4 7.79 0.95
-6 2 4 9.45 0.86
-6 2 4 9.57 1.13
-6 2 4 8.65 0.8
-5 2 4 11.55 1.15
-5 2 4 13.47 1.1
-5 2 4 14.77 1.36
-5 2 4 12.02 1
-5 2 4 15.32 0.91
-4 2 4 512.08 17.22
-4 2 4 488.6 18.52
-4 2 4 495.08 19.21
-4 2 4 508.15 16.09
-3 2 4 534.44 19.59
-3 2 4 504.75 19.06
-3 2 4 525.86 16.57
-3 2 4 526.83 19.76
-3 2 4 496.42 18.79
-2 2 4 480.38 15.7
-2 2 4 470.03 14.65
-2 2 4 440.19 16.73
-2 2 4 468.77 16.39
-2 2 4 422.56 17.46
-2 2 4 462.64 17.28
1 -2 -4 9.75 0.95
-1 2 4 12.34 1.05
-1 2 4 12.03 1.19
-1 2 4 9.85 0.76
-1 2 4 10.71 1.06
1 -2 -4 9.44 0.67
-1 2 4 8.88 0.61
-1 2 4 10.66 1.07
-1 2 4 9.63 0.96
0 -2 -4 12.54 1.12
0 -2 -4 12.82 0.78
0 2 4 12.76 1.14
0 2 4 10.96 1.38
0 2 4 11.67 0.75
0 2 4 13.56 1.49
1 2 4 1.46 0.58
-1 -2 -4 1.25 0.73
1 2 4 2.69 0.72
-1 -2 -4 1.4 0.8
-1 -2 -4 1.61 0.41
1 2 4 3.64 0.96
-1 -2 -4 2.14 0.47
1 2 4 1.36 0.42
1 2 4 1.78 0.47
2 2 4 2.07 0.37
-2 -2 -4 1.18 0.88
2 2 4 1.75 0.71
2 2 4 2.83 0.87
-2 -2 -4 1.65 0.61
2 2 4 3.82 1.34
-2 -2 -4 2.59 0.39
-2 -2 -4 2.21 1.09
-3 -2 -4 5.25 0.59
-3 -2 -4 7.72 1.38
3 2 4 4.11 0.66
3 2 4 2.66 1
-3 -2 -4 4.51 1.14
3 2 4 4.45 0.59
3 2 4 5.14 1.47
-4 -2 -4 13.84 1.52
4 2 4 14.41 1.23
-4 -2 -4 18.66 1.43
4 2 4 16.86 1.27
-4 -2 -4 16.96 2.02
4 2 4 14.9 0.87
-4 -2 -4 14.11 0.83
-5 -2 -4 19.12 1.76
-5 -2 -4 18.09 1.54
5 2 4 18.07 0.99
-5 -2 -4 17.92 1.94
-5 -2 -4 16.91 0.94
5 2 4 18.18 1.67
-6 -2 -4 12.55 1.12
-6 -2 -4 11.18 0.76
6 2 4 10.66 1.25
6 2 4 12.28 0.84
-9 3 4 121.24 5.5
-8 3 4 0.73 1.01
-8 3 4 1.33 1.09
-7 3 4 72.19 2.97
-7 3 4 75.68 3.53
-7 3 4 67.85 2.76
-7 3 4 70.79 3.22
-6 3 4 10.95 1
-6 3 4 9.68 0.88
-6 3 4 10.58 1.04
-6 3 4 9.08 1.15
-5 3 4 3.59 0.68
-5 3 4 4.07 0.74
-5 3 4 4.63 1.12
-5 3 4 4.59 0.65
-4 3 4 169.58 5.81
-4 3 4 171.7 6.64
-4 3 4 166.28 6.94
-4 3 4 182.09 6.24
-3 3 4 66.88 2.64
-3 3 4 66.08 2.45
-3 3 4 61.98 3.06
-3 3 4 63.01 2.89
-2 3 4 88.21 3.28
-2 3 4 87.23 3.11
-2 3 4 87.76 3.96
2 -3 -4 89.31 3.72
-2 3 4 88.85 3.45
-1 3 4 0.8 0.45
-1 3 4 0.45 0.97
-1 3 4 -0.23 0.51
-1 3 4 0.35 0.47
1 -3 -4 -0.18 0.23
1 -3 -4 0.14 0.61
-1 3 4 -1.7 1.17
-1 3 4 -0.07 0.21
0 3 4 32.48 1.61
0 3 4 29.4 1.46
0 3 4 32.74 2.09
0 -3 -4 33.78 2.05
0 -3 -4 31.13 1.47
0 3 4 34.35 1.32
0 -3 -4 33.26 1.31
0 3 4 35.13 2.09
-1 -3 -4 22.8 2.03
1 3 4 20.92 1.57
1 3 4 19.78 1.35
1 3 4 19.6 1.02
1 3 4 20.94 1.28
1 3 4 19.07 1.8
-1 -3 -4 21.35 1.36
-1 -3 -4 20.7 1.01
-1 -3 -4 21.29 1.51
-2 -3 -4 2.46 1.01
-2 -3 -4 2.54 0.52
2 3 4 2.42 1.51
2 3 4 1.08 1.03
-2 -3 -4 1.31 0.49
-2 -3 -4 1.22 0.86
2 3 4 1.4 0.53
2 3 4 1.84 0.71
2 3 4 2.25 0.59
3 3 4 2.69 0.48
-3 -3 -4 1.89 1.04
-3 -3 -4 3.3 1.53
-3 -3 -4 2.38 0.44
3 3 4 0.85 1.56
-3 -3 -4 2.33 0.6
3 3 4 2.34 0.8
3 3 4 1.68 0.68
4 3 4 27.66 1.25
-4 -3 -4 27.99 2.37
-4 -3 -4 27.42 1.22
-4 -3 -4 28.08 1.78
4 3 4 25.71 1.88
-4 -3 -4 27.9 2.26
5 3 4 2.36 1.1
5 3 4 2.06 0.74
-5 -3 -4 2.18 0.64
-5 -3 -4 1.16 0.92
-5 -3 -4 -0.02 1.15
-9 4 4 -0.41 1.12
-8 4 4 39.57 2.49
-8 4 4 32.95 2.1
-7 4 4 43.61 2.61
-7 4 4 44.63 2.12
-6 4 4 77.24 3.68
-6 4 4 77.82 2.96
-6 4 4 77.84 3.15
-5 4 4 4.93 0.71
-5 4 4 3.66 1.24
-5 4 4 4.49 0.75
-4 4 4 11.89 0.98
-4 4 4 11.64 1.33
-4 4 4 12.49 1.31
-4 4 4 11.07 0.89
-3 4 4 45.59 1.86
-3 4 4 38.62 2.55
-3 4 4 41.81 1.75
2 -4 -4 64.41 2.82
-2 4 4 62.58 3.02
-2 4 4 59.34 2.3
1 -4 -4 244.59 8.24
-1 4 4 254 9.6
-1 4 4 234.77 9.1
1 -4 -4 245.4 9.55
-1 4 4 258.98 8.24
-1 4 4 242.6 8.08
0 4 4 5.05 0.78
0 4 4 4.38 0.58
0 4 4 3.88 0.9
0 4 4 3.42 1.14
0 4 4 4.48 0.41
0 -4 -4 5.38 1.24
0 -4 -4 5.37 0.54
0 -4 -4 4.57 0.41
1 4 4 47.04 2.2
1 4 4 53.25 3.12
1 4 4 50.2 1.77
1 4 4 40.47 2.74
-1 -4 -4 49.53 1.76
-1 -4 -4 46.36 2.19
1 4 4 43.87 2.33
-1 -4 -4 44.52 2.44
-2 -4 -4 33.6 2.36
2 4 4 33.01 1.36
-2 -4 -4 32.12 1.34
2 4 4 29.94 2
2 4 4 33.76 2.81
-2 -4 -4 30.68 2.05
-2 -4 -4 34.57 1.65
2 4 4 33.74 1.68
-3 -4 -4 52.38 3.08
-3 -4 -4 55.22 3.48
-3 -4 -4 49.87 2.07
-3 -4 -4 51.5 2.33
3 4 4 54.52 2.4
3 4 4 53.9 2.11
-4 -4 -4 16.11 0.92
-4 -4 -4 21.57 2.36
-4 -4 -4 17.59 1.54
4 4 4 15.88 1.42
4 4 4 17.38 0.98
-9 5 4 -2.69 1.56
-8 5 4 13.31 1.97
-8 5 4 16.55 1.54
-7 5 4 5.32 1.27
-7 5 4 6.05 0.95
-6 5 4 210.43 7.64
-6 5 4 210.84 8.77
-5 5 4 86.04 4.03
-5 5 4 87.34 3.53
-5 5 4 87.46 3.33
-4 5 4 0.31 0.78
-4 5 4 1.33 1.28
-4 5 4 0.49 0.55
3 -5 -4 9.68 1.08
-3 5 4 11.47 1.37
-3 5 4 11.15 0.99
2 -5 -4 2.01 1.11
-2 5 4 3.6 1.18
-2 5 4 2.4 0.55
1 -5 -4 30.93 2.19
-1 5 4 35.8 2.8
0 -5 -4 24.03 1.29
0 5 4 23.56 1.29
0 -5 -4 23.44 1.13
0 5 4 19.06 2
0 5 4 22.67 2.1
0 5 4 23.55 1.13
0 -5 -4 24.71 1.73
-1 -5 -4 88.75 4.33
1 5 4 98.21 3.98
-1 -5 -4 102.89 3.97
1 5 4 98.26 3.48
1 5 4 98.85 4.83
-1 -5 -4 99.75 3.48
2 5 4 51.56 2.12
-2 -5 -4 52.11 2.1
-2 -5 -4 52.93 2.88
2 5 4 56.53 3.52
-2 -5 -4 58.2 2.4
2 5 4 54.55 2.43
3 5 4 2.11 0.56
-3 -5 -4 1.29 0.7
3 5 4 1.26 0.81
-3 -5 -4 3.21 0.52
-3 -5 -4 2.71 1.21
-9 6 4 24.32 2.09
-8 6 4 0.37 1.23
-7 6 4 31.27 2
-6 6 4 77.1 3.21
-5 6 4 221.92 7.99
-4 6 4 31.77 2.58
3 -6 -4 0.39 0.83
-3 6 4 1.24 1.2
-2 6 4 10.59 2
2 -6 -4 6.9 1.11
1 -6 -4 5.81 1.13
-1 6 4 5.17 1.99
0 -6 -4 6.74 0.54
0 -6 -4 7.3 0.9
0 -6 -4 3.8 1.1
0 6 4 6.42 0.96
0 6 4 5.66 1.57
0 6 4 3.83 0.49
1 6 4 7.72 1.66
-1 -6 -4 8.1 0.82
1 6 4 7.9 0.68
1 6 4 9.16 0.89
-1 -6 -4 8.83 0.68
2 6 4 3.58 1.49
2 6 4 2.7 1.07
-2 -6 -4 3.94 0.96
-2 -6 -4 3.59 0.51
2 6 4 2.42 0.52
-4 7 4 50.76 3.27
-3 7 4 1.36 1.92
2 -7 -4 3.9 1.52
-2 7 4 10 2.14
-1 7 4 82.28 4.15
0 -7 -4 20.98 1.25
0 7 4 19.23 2.54
0 7 4 21.07 1.29
-4 8 4 -0.55 1.28
-3 8 4 10.93 1.74
1 10 -5 175.61 7.24
-1 -10 5 169.97 5.92
-1 -10 5 177.65 6.61
1 10 -5 168.91 6.7
0 -10 5 15.65 1.06
0 10 -5 15.95 1.11
0 -10 5 15.55 1.17
0 -10 5 11.73 1.75
0 10 -5 13.75 1.88
0 10 -5 15.49 1.32
1 -10 5 0.28 0.5
-1 10 -5 0.85 0.51
1 -10 5 1.28 0.91
-2 10 -5 -1.88 1.42
2 -10 5 1.31 0.51
-2 10 -5 0.32 0.48
-2 10 -5 0.12 0.92
2 -10 5 0.19 0.89
-3 10 -5 0.86 0.66
3 -10 5 0.85 0.5
-3 10 -5 0.75 0.47
-3 10 -5 3.21 1.53
3 -10 5 0.05 0.64
-4 10 -5 96.46 3.63
4 -10 5 104.65 3.64
-4 10 -5 108.62 5.01
4 -10 5 99.64 4.07
3 9 -5 130.66 5.19
-3 -9 5 133.03 6.2
-3 -9 5 134.57 5.1
-2 -9 5 0.02 0.46
-2 -9 5 -0.83 1.13
-2 -9 5 0.94 0.89
2 9 -5 -1.01 1.1
2 9 -5 0.43 0.5
1 9 -5 36.5 1.7
1 9 -5 37.81 3.04
-1 -9 5 41.67 1.87
-1 -9 5 39.79 1.67
1 9 -5 39.03 1.99
-1 -9 5 37.32 2.71
0 -9 5 23.52 1.11
0 9 -5 22.83 1.13
0 -9 5 23.68 1.38
0 9 -5 22.23 1.46
0 9 -5 30.56 2.83
-1 9 -5 5.17 0.57
1 -9 5 5.04 0.57
1 -9 5 6.09 0.73
-1 9 -5 5.98 1.54
-1 9 -5 5.09 0.76
2 -9 5 0.52 0.59
-2 9 -5 0.04 0.44
-2 9 -5 -0.01 0.6
2 -9 5 0.5 0.9
2 -9 5 0.23 0.46
3 -9 5 2.53 0.86
-3 9 -5 3.11 0.5
-3 9 -5 1.58 0.85
3 -9 5 2.93 0.52
3 -9 5 0.93 1.07
-3 9 -5 4.37 1.38
4 -9 5 1.65 1.12
-4 9 -5 0.7 0.6
-4 9 -5 1.5 0.61
-4 9 -5 1.81 1.81
4 -9 5 0.6 0.64
4 -9 5 1.64 0.62
-5 9 -5 31.86 2.5
5 -9 5 36.37 1.89
5 -9 5 33.99 2.26
-5 9 -5 34.17 1.92
-6 9 -5 90.17 4.8
-6 9 -5 81.19 4.6
4 8 -5 20.44 1.65
-4 -8 5 18.39 1.01
-4 -8 5 18.5 1.39
-4 -8 5 18.03 1.84
-4 -8 5 14.56 1.86
-3 -8 5 1.83 1.38
-3 -8 5 0.43 0.57
3 8 -5 0.4 1.07
-3 -8 5 -0.07 0.8
3 8 -5 -0.17 0.61
-3 -8 5 0.56 1.56
-2 -8 5 17.12 1.19
-2 -8 5 18.95 0.93
2 8 -5 27.6 2.46
2 8 -5 17.49 1.36
-2 -8 5 17.45 1.89
2 8 -5 17.1 0.95
1 8 -5 43.46 2.63
-1 -8 5 41.81 1.61
-1 -8 5 41.77 1.88
1 8 -5 40.77 1.63
1 8 -5 38.07 1.95
0 -8 5 2.36 0.45
0 -8 5 1.55 0.75
0 8 -5 2.47 0.45
0 8 -5 1.16 0.81
1 -8 5 158.92 5.46
-1 8 -5 167.97 5.48
1 -8 5 153.18 6.07
2 -8 5 23.78 1.41
2 -8 5 25.21 1.11
2 -8 5 25.64 2
2 -8 5 26.25 1.58
-2 8 -5 20.45 2.1
-2 8 -5 26.69 1.13
-2 8 -5 24.86 1.67
3 -8 5 29.11 1.48
-3 8 -5 27.36 2.67
-3 8 -5 28.88 1.53
3 -8 5 27 1.73
3 -8 5 30.1 1.23
-3 8 -5 28.97 1.23
3 -8 5 25.98 1.86
4 -8 5 52.92 2.71
4 -8 5 53 2.2
-4 8 -5 50.52 2.22
4 -8 5 48.26 2.49
-4 8 -5 49.47 1.9
-4 8 -5 49.14 3.25
4 -8 5 48.87 1.89
-4 8 -5 45.83 3.07
-5 8 -5 47.66 2.95
5 -8 5 44.08 2.84
-5 8 -5 42.86 2.04
5 -8 5 48.17 1.85
-5 8 -5 38.91 3.14
5 -8 5 45.44 2.02
-5 8 -5 44.47 1.83
-6 8 -5 116.08 5.75
6 -8 5 103.47 4.85
-6 8 -5 103.91 5.5
-7 8 -5 24.32 2.38
-7 8 -5 32.62 2.51
-5 -7 5 37.66 2.67
-5 -7 5 36.28 2.45
-4 -7 5 29.16 2.38
-4 -7 5 29.5 1.29
4 7 -5 28.75 1.9
-4 -7 5 27.69 2.17
-4 -7 5 28.67 1.64
-3 -7 5 5.87 0.8
3 7 -5 4.67 1.02
-3 -7 5 4.05 1.55
-3 -7 5 5.24 1.34
3 7 -5 5.28 0.64
-3 -7 5 6.72 0.62
-2 -7 5 0.07 0.5
2 7 -5 -0.13 0.54
-2 -7 5 -0.54 0.46
2 7 -5 -0.06 0.51
-1 -7 5 0.2 0.37
1 7 -5 -0.47 0.69
-1 -7 5 0.81 0.65
1 7 -5 0.33 0.37
-1 -7 5 -0.13 0.76
0 -7 5 53.26 1.92
0 -7 5 52.59 2.6
0 7 -5 46.36 3.06
0 7 -5 50.17 1.93
0 7 -5 54.44 2.26
0 -7 5 54.23 2.19
1 -7 5 335.01 11.09
1 -7 5 336.43 12.72
-1 7 -5 338.72 11.11
-1 7 -5 304.09 14.44
-1 7 -5 333.34 12.24
1 -7 5 344.59 12.02
1 -7 5 335.44 12.19
-2 7 -5 123.91 4.8
-2 7 -5 116.21 6.11
2 -7 5 126.13 4.29
2 -7 5 121.16 4.83
2 -7 5 131.03 4.95
2 -7 5 123.05 4.75
-2 7 -5 117.84 6.14
2 -7 5 131.53 5.17
-2 7 -5 134.49 4.31
3 -7 5 6.9 0.83
-3 7 -5 8.11 0.63
-3 7 -5 6.56 0.65
-3 7 -5 7.11 1.36
-3 7 -5 10.59 1.28
3 -7 5 7.12 0.9
3 -7 5 7.3 0.62
3 -7 5 7.33 0.64
3 -7 5 6.66 1.3
-4 7 -5 40.01 2.61
4 -7 5 39.61 1.98
-4 7 -5 39.54 2.03
4 -7 5 39.04 1.99
4 -7 5 41.62 1.65
-4 7 -5 35.42 2.58
-4 7 -5 41.03 1.65
-5 7 -5 239.56 11.46
-5 7 -5 257.28 11.64
-5 7 -5 265.17 9.61
5 -7 5 257.37 8.7
-5 7 -5 258.74 8.7
5 -7 5 272.02 9.58
-6 7 -5 216.07 7.7
-6 7 -5 190.41 9.29
-6 7 -5 210.24 9.61
-6 7 -5 202.28 7.07
-7 7 -5 0.71 1.12
-7 7 -5 0.89 1.4
-6 -6 5 16.96 2.3
-6 -6 5 15.06 1.86
-5 -6 5 4.35 1.48
-5 -6 5 4.99 1.47
-4 -6 5 148.84 5.77
-4 -6 5 150.2 7.1
-4 -6 5 162.82 6.62
-4 -6 5 149.74 5.17
-3 -6 5 37.11 2.24
-3 -6 5 34.27 1.33
3 6 -5 32.61 1.34
-3 -6 5 35.82 1.77
-3 -6 5 33 1.68
-2 -6 5 45.13 1.68
2 6 -5 44.4 1.99
-2 -6 5 44.52 1.91
2 6 -5 44.78 1.75
-2 -6 5 48.28 2.2
-1 -6 5 705.58 25.09
1 6 -5 666.94 24.63
1 6 -5 698.55 22.44
-1 -6 5 676.06 23.98
-1 -6 5 698.01 22.43
-1 -6 5 678.98 24.59
1 6 -5 622.58 28.56
0 -6 5 25.22 1.08
0 -6 5 23.06 1.47
0 6 -5 22.68 1.1
0 6 -5 23.08 2.38
0 -6 5 23.43 1.37
0 -6 5 19.99 2.15
0 6 -5 22.36 1.47
1 -6 5 410.71 24.9
1 -6 5 470.49 15.98
1 -6 5 453.18 14.86
-1 6 -5 462.12 19.14
-1 6 -5 442.58 16.34
1 -6 5 439.18 16.3
1 -6 5 450.86 16.12
1 -6 5 457.74 16.82
-1 6 -5 447.62 14.87
-2 6 -5 16.05 1.68
2 -6 5 11.63 1.07
2 -6 5 14.69 0.99
-2 6 -5 17.4 1.5
2 -6 5 16.28 1.25
2 -6 5 14.69 0.99
-2 6 -5 15.85 1.05
2 -6 5 15.27 0.77
-2 6 -5 15.67 0.78
3 -6 5 82.13 3.31
3 -6 5 83.22 2.9
3 -6 5 78.44 3.49
-3 6 -5 82.28 4.28
-3 6 -5 77.11 4.13
3 -6 5 82.98 3.29
-3 6 -5 83.14 2.91
-3 6 -5 80.63 3.32
4 -6 5 -0.47 1.04
-4 6 -5 0.31 0.45
-4 6 -5 -1.03 1.32
-4 6 -5 -0.01 0.36
4 -6 5 -0.1 0.47
4 -6 5 -0.5 0.62
-4 6 -5 -1.65 0.96
4 -6 5 -0.52 0.37
5 -6 5 108.48 3.69
-5 6 -5 106.57 3.69
5 -6 5 103.61 4.29
5 -6 5 108.61 4.44
5 -6 5 109.59 4.2
-5 6 -5 108.92 4.2
-5 6 -5 100.07 5.47
-5 6 -5 97.09 5.18
-6 6 -5 17.35 1.37
6 -6 5 19.11 1.67
-6 6 -5 16.12 1.32
-6 6 -5 13.84 0.97
-6 6 -5 13.85 2.02
-6 6 -5 11.92 1.37
6 -6 5 15.84 1.03
6 -6 5 17.69 1.45
-6 6 -5 19.75 2.33
-7 6 -5 77.93 4.65
-7 6 -5 67.56 4.08
-7 6 -5 75.99 3.08
-8 6 -5 25.79 2.82
-7 -5 5 47.36 3.45
-6 -5 5 4.26 1.96
-6 -5 5 1.82 1.29
-5 -5 5 10.81 1.81
-5 -5 5 8.36 1.48
-4 -5 5 156.25 6.51
-4 -5 5 147.85 6
-4 -5 5 147.52 6.88
-3 -5 5 67.01 2.28
3 5 -5 62.74 2.69
-3 -5 5 62.33 2.94
-3 -5 5 59.84 2.58
-3 -5 5 67.28 3.09
3 5 -5 64.13 2.29
-2 -5 5 0.63 0.84
-2 -5 5 -0.12 0.51
2 5 -5 -0.33 0.57
-2 -5 5 -0.28 0.26
2 5 -5 0.42 0.28
-2 -5 5 0.74 1.15
1 5 -5 198.96 6.59
-1 -5 5 201.28 6.58
-1 -5 5 184.36 11.26
1 5 -5 188.45 8.79
-1 -5 5 190.4 7.29
-1 -5 5 214.84 7.58
0 -5 5 44.42 1.8
0 -5 5 42.23 2.96
0 5 -5 41.16 2.54
0 -5 5 43.98 2.24
0 5 -5 41.41 1.56
0 -5 5 41.5 1.55
-1 5 -5 27.26 1.58
-1 5 -5 29.5 1.25
-1 5 -5 28.65 2.18
1 -5 5 30.38 1.36
1 -5 5 28.04 1.52
1 -5 5 31.16 1.24
-1 5 -5 29.7 2.07
1 -5 5 28.54 2.34
1 -5 5 31.75 1.88
1 -5 5 28.95 1.53
2 -5 5 55.15 2
2 -5 5 56.44 2.33
2 -5 5 56.61 3.94
-2 5 -5 58.25 2.02
-2 5 -5 58.51 3.23
-2 5 -5 53.75 2.4
2 -5 5 51.82 2.36
2 -5 5 57.76 2.48
-2 5 -5 56.13 3.06
-3 5 -5 190.35 8.49
-3 5 -5 179.88 8.46
3 -5 5 189.92 7.08
-3 5 -5 195.18 6.41
3 -5 5 186.94 6.4
3 -5 5 193.66 7.07
-3 5 -5 191.65 7.1
3 -5 5 191.1 7.08
-4 5 -5 961.76 41.78
4 -5 5 996.97 35.03
-4 5 -5 1033.55 32.85
-4 5 -5 919.18 41.57
-4 5 -5 996.28 36.03
4 -5 5 1008.56 36.01
4 -5 5 1041.19 32.85
4 -5 5 1000.28 35.53
5 -5 5 132.76 4.53
-5 5 -5 133.93 6.37
-5 5 -5 128.75 6.36
-5 5 -5 136.4 4.53
5 -5 5 130.85 5.2
5 -5 5 129.93 5.17
-5 5 -5 129.82 5.03
5 -5 5 131.24 5.02
-6 5 -5 94.7 4.91
-6 5 -5 90.91 3.61
-6 5 -5 83.44 4.62
-6 5 -5 96.4 3.53
6 -5 5 92.41 3.27
6 -5 5 96.45 3.63
6 -5 5 91.86 3.92
-6 5 -5 86 3.25
-6 5 -5 89.14 3.49
-7 5 -5 13.62 1.25
-7 5 -5 18.22 2.13
-7 5 -5 15.72 1.73
7 -5 5 13.97 1.5
-8 5 -5 3.79 1.55
-8 -4 5 9.5 1.67
-7 -4 5 18.04 1.96
-6 -4 5 1.69 1.22
-5 -4 5 14.37 1.49
-5 -4 5 14.47 1.19
-5 -4 5 14.83 1.62
-4 -4 5 58.52 2.71
-4 -4 5 60.16 2.93
-4 -4 5 60.15 3.02
-3 -4 5 400.31 15.01
-3 -4 5 383.95 14.54
-3 -4 5 381.55 12.84
-3 -4 5 401.54 14.9
3 4 -5 373.32 12.84
-2 -4 5 239.53 7.79
-2 -4 5 242.15 8.53
-2 -4 5 236.81 9.16
-2 -4 5 214.59 13.3
2 4 -5 225.14 7.79
-2 -4 5 246.91 8.97
1 4 -5 1.64 0.8
-1 -4 5 1.99 0.66
1 4 -5 0.94 0.26
-1 -4 5 1.32 0.27
-1 -4 5 1.22 1.24
-1 -4 5 1.02 0.61
0 4 -5 53.45 1.82
0 -4 5 49.78 2.04
0 -4 5 49.17 2.25
0 4 -5 49.43 2.77
0 -4 5 53.4 1.81
0 -4 5 47.73 3.39
-1 4 -5 81.54 3.95
1 -4 5 73.56 4.95
1 -4 5 78.46 3.24
1 -4 5 85.2 2.78
-1 4 -5 81.65 2.78
1 -4 5 79.95 3.09
-2 4 -5 39.33 1.49
2 -4 5 38.36 1.49
2 -4 5 38.99 1.8
2 -4 5 34.35 2.97
2 -4 5 36.41 2.12
-2 4 -5 36.88 2.3
-2 4 -5 37.33 2.35
3 -4 5 137.64 5.28
-3 4 -5 139.26 6.39
3 -4 5 145.84 5.39
-3 4 -5 140.01 6.45
3 -4 5 137.58 5.29
3 -4 5 131.51 5.18
-3 4 -5 140.56 4.69
-3 4 -5 134.84 5.19
3 -4 5 137.18 4.68
-4 4 -5 78.52 4.11
-4 4 -5 78.76 3.29
-4 4 -5 83.3 2.91
4 -4 5 82.02 3.62
4 -4 5 84.41 3.34
-4 4 -5 84.55 4.25
4 -4 5 79.04 3.29
4 -4 5 81.72 2.9
-5 4 -5 105.91 5.13
5 -4 5 102.6 3.62
5 -4 5 102.65 4.12
5 -4 5 104.04 4.21
-5 4 -5 110.8 5.31
5 -4 5 104.04 4.29
-5 4 -5 103.92 3.63
-5 4 -5 102.27 4.11
-6 4 -5 0.52 1.84
6 -4 5 0.77 0.85
6 -4 5 0.32 0.45
-6 4 -5 0.36 0.42
6 -4 5 0.78 1.09
-6 4 -5 0.82 0.7
-6 4 -5 -0.33 1.49
-7 4 -5 19.86 2.57
7 -4 5 20.23 1.78
-7 4 -5 20.2 1.23
-7 4 -5 18.78 1.42
-7 4 -5 20.02 1.91
-8 -3 5 5.12 2.01
-7 -3 5 136.88 6.25
-6 -3 5 99.7 4.6
-6 -3 5 91.76 4.03
-5 -3 5 -0.03 0.65
-5 -3 5 0.22 0.83
-5 -3 5 0.54 0.76
-4 -3 5 59.88 2.85
-4 -3 5 58.16 2.81
-4 -3 5 63.12 2.88
-3 -3 5 6.96 0.81
-3 -3 5 6.38 0.79
-3 -3 5 6.05 1.2
-3 -3 5 6.23 1.16
-2 -3 5 4.13 0.34
-2 -3 5 3.66 0.7
2 3 -5 3.88 0.36
-2 -3 5 4.02 1.08
-2 -3 5 3.76 0.68
-2 -3 5 4.95 0.78
-1 -3 5 21.21 1.36
-1 -3 5 23.62 1.32
1 3 -5 21.48 0.94
-1 -3 5 20.48 0.93
-1 -3 5 21.37 2.18
-1 -3 5 24.41 1.55
0 -3 5 134.44 5.18
0 -3 5 135.38 5.03
0 3 -5 135.55 5.93
0 -3 5 130.68 7.78
0 -3 5 132.38 4.85
0 -3 5 127.92 4.43
0 3 -5 127.53 4.43
1 -3 5 110.29 4.81
1 -3 5 119.31 4.36
-1 3 -5 113.19 3.97
1 -3 5 112.93 3.96
1 -3 5 121.72 4.56
1 -3 5 117.54 6.99
-1 3 -5 120.35 5.35
-2 3 -5 4.23 0.37
-2 3 -5 4.69 0.96
2 -3 5 5.14 0.62
2 -3 5 3.74 1.13
2 -3 5 5.25 0.64
2 -3 5 4.76 0.8
2 -3 5 5.41 1.18
2 -3 5 4.23 0.38
-3 3 -5 39.93 1.76
3 -3 5 38.56 1.57
3 -3 5 40.42 2.03
3 -3 5 38.12 2.46
-3 3 -5 40.71 1.58
3 -3 5 40.65 1.75
-3 3 -5 40.1 2.42
3 -3 5 39.6 1.83
-3 3 -5 42.95 2.61
-4 3 -5 23.18 2.25
4 -3 5 23.08 1.29
4 -3 5 21.45 1.95
4 -3 5 24.98 1.39
-4 3 -5 24.02 1.28
-4 3 -5 22.45 2.57
4 -3 5 25.56 1.05
-4 3 -5 23.91 1.05
5 -3 5 30.2 1.86
-5 3 -5 28.19 1.84
-5 3 -5 29.76 2.24
-5 3 -5 31.21 1.54
5 -3 5 32.54 1.57
-5 3 -5 30.84 1.39
5 -3 5 29.32 1.94
-5 3 -5 32.35 2.95
5 -3 5 32.6 1.4
6 -3 5 54.96 2.84
-6 3 -5 59.79 3.37
6 -3 5 53.24 2.62
6 -3 5 57.89 2.12
-6 3 -5 56.14 2.11
-6 3 -5 56.07 2.56
-6 3 -5 56.48 3.53
-7 3 -5 3.07 0.92
-7 3 -5 5.75 1.38
-7 3 -5 4.31 1.97
7 -3 5 6.57 0.81
7 -3 5 7.27 1.76
-7 3 -5 7.15 0.71
-9 -2 5 1.62 1.29
-8 -2 5 54.78 3.16
-7 -2 5 323.34 12.54
-7 -2 5 302.1 11.99
-6 -2 5 133.49 5.88
-6 -2 5 135.74 5.47
-5 -2 5 117.96 5.01
-5 -2 5 113.52 4.92
-5 -2 5 122.43 4.88
-4 -2 5 34.69 1.62
-4 -2 5 33.29 1.58
-4 -2 5 33.57 2.12
-4 -2 5 37.68 1.82
-4 -2 5 32.1 1.93
-3 -2 5 13.98 1.16
-3 -2 5 13.57 0.88
-3 -2 5 15.39 0.94
-3 -2 5 14.67 1.66
-3 -2 5 14.79 1.21
-3 -2 5 15.12 1.37
-3 -2 5 13.31 1.12
-2 -2 5 8.3 1.52
-2 -2 5 6.61 0.99
-2 -2 5 7.02 0.79
-2 -2 5 8.04 0.88
-2 -2 5 7.91 0.93
-2 -2 5 8.78 0.77
2 2 -5 7.55 0.51
-2 -2 5 7.14 0.47
-2 -2 5 7.61 0.65
-1 -2 5 3.49 0.97
-1 -2 5 1.76 0.95
-1 -2 5 1.3 0.21
-1 -2 5 1.58 0.51
-1 -2 5 1.13 0.42
-1 -2 5 1.08 0.31
-1 -2 5 1.02 0.75
-1 -2 5 1.7 0.67
-1 -2 5 1.05 0.46
1 2 -5 1.6 0.23
0 -2 5 19.82 0.92
0 2 -5 25.79 1.88
0 -2 5 19.93 1.15
0 -2 5 20.46 0.84
0 -2 5 19.05 1.29
0 -2 5 20.76 0.98
0 -2 5 22.94 1.91
0 2 -5 20.23 0.85
0 -2 5 20.78 1.85
1 -2 5 133.21 5.42
-1 2 -5 138.36 6.01
1 -2 5 136.35 4.96
-1 2 -5 138.31 5.23
1 -2 5 135.63 5.14
1 -2 5 134.49 6.27
1 -2 5 128.64 4.51
-1 2 -5 126.29 4.51
1 -2 5 136.46 5.12
1 -2 5 126.24 7.76
2 -2 5 290.12 17.78
-2 2 -5 333.7 13.66
2 -2 5 322.83 10.55
-2 2 -5 308.58 10.55
2 -2 5 309.83 11.78
2 -2 5 322.49 11.43
2 -2 5 327.11 11.5
2 -2 5 326.27 11.9
-3 2 -5 32.01 2.08
3 -2 5 30.4 1.77
3 -2 5 27.3 1.61
-3 2 -5 31.48 1.23
-3 2 -5 33.21 1.76
3 -2 5 30.65 1.22
3 -2 5 31.83 1.68
3 -2 5 28.91 1.92
-3 2 -5 28.21 1.6
-4 2 -5 0.79 0.91
4 -2 5 1.02 0.63
-4 2 -5 0 0.48
4 -2 5 -0.43 0.7
4 -2 5 0.35 0.84
-4 2 -5 0.25 0.6
-4 2 -5 0.22 1.05
-4 2 -5 0.23 1.09
4 -2 5 0.52 0.51
5 -2 5 49.04 1.77
-5 2 -5 42.4 3.3
-5 2 -5 47.07 1.77
5 -2 5 47.01 2.72
-5 2 -5 40.35 2.51
-5 2 -5 45.56 2.04
-5 2 -5 48.57 3.17
-5 2 -5 46.45 2.5
5 -2 5 44.12 2.2
5 -2 5 45.8 2.07
-6 2 -5 12.58 1.77
-6 2 -5 15.1 1.24
6 -2 5 13.31 1.23
-6 2 -5 13.92 1.1
-6 2 -5 15.16 0.86
6 -2 5 14.74 1.58
6 -2 5 14.49 0.88
-6 2 -5 15.94 1.86
-7 2 -5 -0.96 0.59
7 -2 5 -0.78 0.66
7 -2 5 -0.66 1.19
-7 2 -5 0.55 1.15
-7 2 -5 -0.49 1.04
-7 2 -5 -0.16 0.57
7 -2 5 0.46 0.7
-9 -1 5 86.39 4.53
-8 -1 5 25.38 1.72
-8 -1 5 24.01 2.08
-7 -1 5 7.08 1.26
-7 -1 5 6.19 1.25
-6 -1 5 34.68 2.39
-6 -1 5 34.21 1.9
-5 -1 5 130.41 5.53
-5 -1 5 135.15 5.35
-5 -1 5 136.39 5.58
-5 -1 5 134.74 4.87
-4 -1 5 8.24 0.73
-4 -1 5 10.67 1.28
-4 -1 5 9.66 0.84
-4 -1 5 9.14 0.9
-4 -1 5 9.24 0.75
-4 -1 5 8.44 1.02
-3 -1 5 226.21 8.03
-3 -1 5 215.9 8.65
-3 -1 5 210.82 12.64
-3 -1 5 211.12 8.27
-3 -1 5 226.59 8.3
-3 -1 5 230.48 7.24
-3 -1 5 231.54 7.8
-3 -1 5 220.35 8.65
-3 -1 5 220.46 8.37
-2 -1 5 103.66 3.56
-2 -1 5 100.02 3.68
-2 -1 5 94.31 4.07
-2 -1 5 103.09 3.95
-2 -1 5 108.94 4.18
-2 -1 5 101.51 3.98
-2 -1 5 100.71 3.91
-2 -1 5 96.53 4.01
-2 -1 5 104.78 3.4
-2 -1 5 88.01 6.05
1 1 -5 2.7 0.25
-1 -1 5 2.88 0.32
-1 -1 5 1.98 0.47
-1 -1 5 1.9 0.76
-1 -1 5 2.43 0.73
-1 -1 5 2.66 0.49
-1 -1 5 2.66 0.46
-1 -1 5 2.78 0.57
-1 -1 5 2.47 0.23
-1 -1 5 1.74 0.92
-1 -1 5 2.64 0.4
0 -1 5 226.23 7.4
0 -1 5 222.58 7.98
0 -1 5 223.13 8.01
0 1 -5 221.07 9.55
0 -1 5 211.18 7.34
0 -1 5 228.31 10.27
0 -1 5 224.65 8.24
0 -1 5 221.04 8.43
0 1 -5 218.1 7.35
0 -1 5 231.22 12.51
0 -1 5 202.45 8.29
1 -1 5 427.1 15.81
1 -1 5 423.48 15.22
-1 1 -5 437.69 18.14
1 -1 5 427.09 14.18
1 -1 5 440.25 19.69
1 -1 5 419.94 23.77
1 -1 5 409.46 15.79
-1 1 -5 434.28 16.01
-1 1 -5 432.78 14.19
1 -1 5 432.27 15.38
2 -1 5 183.76 6.69
-2 1 -5 178.83 6.05
2 -1 5 187.26 6.04
2 -1 5 168.88 6.66
-2 1 -5 194.33 8.01
2 -1 5 182.72 7.01
-2 1 -5 181.58 7.06
2 -1 5 165.7 10.36
2 -1 5 188.74 6.69
2 -1 5 178.18 6.86
-2 1 -5 171.01 6.66
3 -1 5 8.21 0.61
-3 1 -5 8.65 0.62
3 -1 5 7.37 1.37
-3 1 -5 8.26 0.62
-3 1 -5 8.54 1.21
-3 1 -5 8.66 1.01
3 -1 5 6.79 1.2
3 -1 5 8.38 1
3 -1 5 7.47 0.66
4 -1 5 64.1 2.76
-4 1 -5 64.03 2.72
-4 1 -5 67.22 2.31
4 -1 5 64.34 2.92
4 -1 5 62.26 2.74
4 -1 5 61.87 2.29
-4 1 -5 65.13 3.18
-4 1 -5 50.99 3.71
-4 1 -5 66 3.49
-5 1 -5 0.82 0.99
-5 1 -5 -0.22 1.49
-5 1 -5 1.03 0.46
5 -1 5 0.71 1.06
5 -1 5 1.5 1.07
5 -1 5 0.75 0.48
-5 1 -5 1.35 1.52
-5 1 -5 0.85 0.55
5 -1 5 0.11 0.65
-6 1 -5 15.12 1.05
6 -1 5 11.69 1.26
-6 1 -5 14.03 1.13
-6 1 -5 15.19 1.33
-6 1 -5 12.93 2.06
-6 1 -5 11.26 1.5
6 -1 5 14.76 1.94
6 -1 5 14.88 1.08
7 -1 5 3.39 1.04
-7 1 -5 4.07 0.88
-9 0 5 171.22 7.52
-8 0 5 249.54 9.86
-8 0 5 255.67 10.31
-7 0 5 7.37 1.19
-7 0 5 6.25 1
-6 0 5 53.55 2.41
-6 0 5 55.88 2.61
-6 0 5 54.89 2.2
-6 0 5 58.39 2.83
-5 0 5 30.7 1.83
-5 0 5 29.82 1.8
-5 0 5 30.25 1.37
-5 0 5 29.21 1.65
-5 0 5 29.35 2.1
-5 0 5 31.2 1.48
-4 0 5 711.38 29.34
-4 0 5 713.71 26.46
-4 0 5 729.86 27.56
-4 0 5 731.08 23.13
-4 0 5 712.8 27.33
-4 0 5 721.58 26.68
-4 0 5 750.59 24.74
-3 0 5 15.37 1.34
-3 0 5 13.7 1.02
-3 0 5 14.67 1.02
-3 0 5 16.25 1.22
-3 0 5 16.92 1.12
-3 0 5 15.51 0.86
-3 0 5 15.44 1.32
-3 0 5 15.38 1.59
-3 0 5 15.91 0.99
-3 0 5 12.67 1.33
-2 0 5 430.97 15.35
-2 0 5 407.6 16.35
-2 0 5 398.33 14.79
-2 0 5 396.41 13.41
-2 0 5 426.05 13.87
-2 0 5 354.36 14.22
-2 0 5 427.33 12.91
-2 0 5 408.35 14.87
-2 0 5 386.44 14.89
-2 0 5 393.84 22.37
-1 0 5 41.09 1.71
1 0 -5 37.99 1.42
-1 0 5 36.87 1.79
-1 0 5 41.63 1.66
-1 0 5 39.35 1.95
-1 0 5 41.68 1.48
-1 0 5 40.28 1.84
-1 0 5 41.6 2.92
-1 0 5 39.27 1.93
-1 0 5 38.19 1.41
-1 0 5 41.93 2.15
0 0 -5 104.43 3.61
0 0 5 107.65 6.27
0 0 5 105.74 4.05
0 0 5 111.02 4.29
0 0 5 103.98 3.6
0 0 5 107.25 4.39
0 0 5 110.63 5.19
0 0 -5 108.41 4.2
0 0 5 104.14 4.03
0 0 5 101.45 4.23
1 0 5 72.04 2.82
1 0 5 67.94 3.21
1 0 5 72.94 3.02
-1 0 -5 70.67 3.48
1 0 5 67.62 4.42
-1 0 -5 68.42 3.09
1 0 5 68.34 2.44
-1 0 -5 71.45 2.45
1 0 5 70.61 3.66
-2 0 -5 2.56 0.44
2 0 5 2.96 0.89
2 0 5 4.21 1.31
-2 0 -5 1.88 0.87
2 0 5 1.95 0.5
2 0 5 2.56 0.63
-2 0 -5 2.34 0.36
2 0 5 1.86 0.35
2 0 5 2.1 0.99
-2 0 -5 2.12 0.75
3 0 5 237.39 8.13
3 0 5 244.3 9
3 0 5 248.08 8.96
-3 0 -5 240.46 9.45
3 0 5 248.58 9.34
-3 0 -5 240.5 8.97
-3 0 -5 234.89 8.14
-3 0 -5 247.09 10.71
3 0 5 244.86 8.99
4 0 5 5.53 0.92
-4 0 -5 4.18 0.78
4 0 5 6.69 1.14
-4 0 -5 7.11 1.61
-4 0 -5 6.26 1.41
4 0 5 3.35 0.63
4 0 5 5.35 1.11
-4 0 -5 4.49 0.65
-5 0 -5 75.83 3.95
-5 0 -5 79.2 2.89
-5 0 -5 75.99 4.28
-5 0 -5 83.84 3.27
5 0 5 81.31 2.89
5 0 5 80.07 3.29
5 0 5 79.35 3.61
6 0 5 80.96 2.82
-6 0 -5 75.1 2.77
-6 0 -5 77.91 3.17
-6 0 -5 70.64 4.19
6 0 5 76.48 3.21
-9 1 5 -0.04 1.18
-8 1 5 10.4 1.48
-8 1 5 12.14 1.34
-7 1 5 2.91 0.7
-7 1 5 -1.09 1.32
-7 1 5 3.15 0.87
-6 1 5 39.03 1.7
-6 1 5 41.34 1.85
-6 1 5 35.73 1.99
-6 1 5 40.6 2.52
-5 1 5 54.32 2.65
-5 1 5 53.83 2.47
-5 1 5 54.27 2.12
-5 1 5 55.2 2.74
-5 1 5 57.38 2.3
-5 1 5 52.45 2.67
-4 1 5 53.52 2.39
-4 1 5 52.08 2.61
-4 1 5 51.79 2.67
-4 1 5 55.3 2.36
-4 1 5 56.5 2.07
-4 1 5 54.13 2.6
-3 1 5 1082.3 43.14
-3 1 5 1134.51 36.44
-3 1 5 1037.45 40.51
-3 1 5 1048.17 39.22
-3 1 5 1076.85 34.03
-3 1 5 1045.62 38.56
-3 1 5 1077.37 40.17
-2 1 5 20.55 1.35
-2 1 5 21.19 1.58
-2 1 5 20.03 1.34
-2 1 5 18.9 1
-2 1 5 19.7 1.87
-2 1 5 19.38 1.23
-2 1 5 19.92 1.11
-1 1 5 260.66 9.11
-1 1 5 290.13 9.56
-1 1 5 286.17 9.97
-1 1 5 265.08 10.36
-1 1 5 281.4 12.84
1 -1 -5 260.65 9.12
-1 1 5 280.33 10.52
0 1 5 6.58 1.31
0 1 5 5.07 0.46
0 1 5 5.36 0.64
0 1 5 5.42 0.85
0 -1 -5 6.7 0.73
0 -1 -5 5.42 0.48
0 1 5 6.68 0.76
1 1 5 55.22 3.06
1 1 5 55.94 2.49
-1 -1 -5 57.75 3.01
-1 -1 -5 57.52 2.31
1 1 5 57.12 2.85
-1 -1 -5 56.75 2.6
1 1 5 54.95 2.41
1 1 5 55.55 2.3
-1 -1 -5 58.3 2.04
1 1 5 58.46 2.03
-2 -1 -5 27.42 1.27
2 1 5 26.69 1.87
-2 -1 -5 28.79 1.42
-2 -1 -5 28.99 2.04
-2 -1 -5 28.4 1.73
2 1 5 25.2 2.43
2 1 5 30.09 1.63
2 1 5 29.37 1.69
2 1 5 30.13 1.43
2 1 5 28.01 1.25
-3 -1 -5 203.85 8.48
-3 -1 -5 219.14 7.25
-3 -1 -5 205.25 9.6
-3 -1 -5 214.68 8.03
3 1 5 228.42 7.25
3 1 5 214.31 8.01
3 1 5 215.62 8.05
3 1 5 207.86 8.09
3 1 5 220.03 8.55
4 1 5 260.55 9.5
-4 -1 -5 253.82 8.59
-4 -1 -5 252.62 11.38
-4 -1 -5 238.55 10.04
4 1 5 254.2 9.5
-4 -1 -5 265.46 9.48
4 1 5 255.23 8.58
-5 -1 -5 119.35 5.5
-5 -1 -5 124.17 6.39
-5 -1 -5 123.98 4.41
-5 -1 -5 133.16 4.96
5 1 5 129.36 4.44
5 1 5 130.48 4.98
6 1 5 77.28 3.32
-6 -1 -5 75.11 3.26
-9 2 5 19.72 2.18
-8 2 5 0.03 0.71
-8 2 5 2.35 1.34
-8 2 5 -0.72 1.09
-7 2 5 17.77 1.74
-7 2 5 19.71 1.77
-7 2 5 22.92 1.59
-6 2 5 31.09 1.75
-6 2 5 31.14 1.6
-6 2 5 29.71 1.76
-6 2 5 31.55 2
-5 2 5 66.36 2.94
-5 2 5 68.07 3.15
-5 2 5 69.92 2.65
-5 2 5 68.41 2.87
-4 2 5 137.73 4.89
-4 2 5 133.14 4.59
-4 2 5 131.8 5.45
-4 2 5 129.31 5.25
-3 2 5 358.73 12.27
-3 2 5 347.05 13.08
-3 2 5 356.6 13.58
-3 2 5 352.46 11.46
-2 2 5 20.32 0.94
-2 2 5 19.79 1.61
-2 2 5 20.06 1.07
-2 2 5 17.7 1.11
-2 2 5 20.46 1.27
-1 2 5 74.89 2.79
-1 2 5 73.58 2.99
-1 2 5 70.08 3.57
-1 2 5 73.27 3.85
1 -2 -5 72.09 2.53
-1 2 5 73.35 2.51
0 -2 -5 34.93 1.97
0 -2 -5 34.62 1.35
0 2 5 30.67 2.23
0 -2 -5 33.05 1.62
0 2 5 34.53 1.33
0 2 5 29.68 1.59
0 2 5 32.28 2.12
0 2 5 33.13 1.61
-1 -2 -5 50.84 1.81
-1 -2 -5 47.7 2.17
1 2 5 51.74 1.79
1 2 5 45.15 2.16
1 2 5 45.87 2.87
-1 -2 -5 49.14 2.56
1 2 5 47.44 2.19
1 2 5 48.05 2.67
-2 -2 -5 106.07 4.77
2 2 5 116.12 3.81
-2 -2 -5 111.43 4.32
2 2 5 112.56 4.34
-2 -2 -5 115.8 5.47
2 2 5 104.79 4.37
2 2 5 110.48 4.81
2 2 5 101.27 5.62
-3 -2 -5 1.33 1.35
3 2 5 0.36 0.66
-3 -2 -5 0.27 0.56
-3 -2 -5 0.13 0.4
3 2 5 1.86 1.18
-3 -2 -5 -0.3 1.03
3 2 5 0.22 0.45
3 2 5 2.36 0.79
4 2 5 245.05 9.1
-4 -2 -5 230.36 9.75
4 2 5 245.34 8.24
-4 -2 -5 254.82 11.1
-4 -2 -5 245.56 9.08
-4 -2 -5 236.91 8.22
5 2 5 23.48 1.78
-5 -2 -5 24.14 1.69
-5 -2 -5 24.81 1.25
5 2 5 24.24 1.33
-5 -2 -5 19.98 2.42
-9 3 5 26.11 2.6
-8 3 5 47.66 3.21
-8 3 5 49.61 2.5
-8 3 5 49.32 2.58
-7 3 5 72.11 3.44
-7 3 5 77.58 3.87
-7 3 5 69.82 3.16
-6 3 5 151.85 5.83
-6 3 5 152.71 5.14
-6 3 5 123.68 5.35
-6 3 5 154.45 6.17
-5 3 5 52.1 2.5
-5 3 5 52 2.2
-5 3 5 51.46 2.81
-5 3 5 51.28 2.38
-4 3 5 15.35 1.12
-4 3 5 13.41 1.05
-4 3 5 12.11 1.17
-4 3 5 14.28 1.26
-3 3 5 139.26 4.91
-3 3 5 129.69 4.59
-3 3 5 131.52 5.52
-2 3 5 -0.31 0.46
-2 3 5 -1.23 0.89
-2 3 5 0.57 0.61
-2 3 5 0.34 0.34
-1 3 5 5.75 1.17
1 -3 -5 3.51 0.79
-1 3 5 4.46 0.7
-1 3 5 6.07 1.01
0 -3 -5 203.56 7.93
0 3 5 210.44 6.79
0 -3 -5 201.02 7.47
0 3 5 201.91 7.97
0 3 5 200.84 9.71
0 3 5 195.36 7.55
0 -3 -5 208.56 6.79
0 3 5 190.39 7.47
-1 -3 -5 46.78 2.39
1 3 5 47.93 2.73
1 3 5 46.72 2
1 3 5 42.9 2.29
1 3 5 46.17 1.78
-1 -3 -5 46.17 1.99
1 3 5 42.44 2.71
-1 -3 -5 44.14 1.76
-2 -3 -5 14.39 1.07
2 3 5 10.87 1.33
2 3 5 12.37 1.14
-2 -3 -5 14.69 1.45
2 3 5 13.88 0.8
-2 -3 -5 12.86 0.77
2 3 5 11.44 2.03
-3 -3 -5 63.8 2.47
-3 -3 -5 63.08 3.71
3 3 5 70.3 3.81
3 3 5 70.71 2.51
-3 -3 -5 64.19 2.77
3 3 5 66.82 2.82
-3 -3 -5 60.14 3.23
4 3 5 24.06 1.79
4 3 5 23.07 1.14
-4 -3 -5 21.27 1.08
-4 -3 -5 24.42 1.68
-4 -3 -5 23.48 2.54
-9 4 5 3.42 1.26
-8 4 5 70.66 3.75
-8 4 5 75.5 3.31
-7 4 5 166.56 6.94
-7 4 5 157.73 6.12
-6 4 5 116.84 5.3
-6 4 5 116.74 4.57
-5 4 5 26.58 1.51
-5 4 5 24.19 1.46
-5 4 5 27.18 2.13
-4 4 5 152.49 5.39
-4 4 5 157.8 6.39
-4 4 5 160.66 5.8
-3 4 5 98.86 3.72
-3 4 5 98.97 4.44
-3 4 5 91.95 3.44
-2 4 5 0.87 1.49
-1 4 5 3.58 0.74
1 -4 -5 1.84 0.79
-1 4 5 2.95 1.61
0 4 5 5.65 1.38
0 -4 -5 6.4 1.07
0 4 5 6.52 1.45
0 -4 -5 8.2 0.59
0 4 5 6.77 1.15
0 -4 -5 9.41 0.82
0 4 5 7.41 0.87
0 4 5 7.68 0.59
-1 -4 -5 16.66 1.16
1 4 5 16.89 0.87
1 4 5 15.97 2.23
-1 -4 -5 15.66 1.49
1 4 5 17.45 1.17
-1 -4 -5 15.25 0.85
2 4 5 53.86 2.56
2 4 5 52.95 2.09
-2 -4 -5 55.59 2.07
-2 -4 -5 47.92 2.78
2 4 5 50.72 3.48
-2 -4 -5 53.04 2.51
3 4 5 186.85 7.04
-3 -4 -5 181.63 6.31
-3 -4 -5 186.57 7.01
3 4 5 185.55 6.33
-9 5 5 -1.52 1.14
-8 5 5 13.88 1.73
-7 5 5 10.13 1.37
-7 5 5 10.19 1.84
-6 5 5 8.91 1.43
-6 5 5 9.39 1.06
-5 5 5 41.06 1.99
-4 5 5 146.87 5.95
-4 5 5 139.59 5.29
-3 5 5 0.76 0.57
-3 5 5 -0.81 1.66
-2 5 5 65 3.75
-1 5 5 69.19 3.51
1 -5 -5 61.7 3.09
0 -5 -5 27.78 1.95
0 5 5 33.79 2.51
0 -5 -5 31.22 1.74
0 5 5 32.41 1.74
0 -5 -5 29.53 1.35
1 5 5 76.98 4.03
1 5 5 75.37 2.91
-1 -5 -5 72.28 3.72
1 5 5 85.18 3.29
-1 -5 -5 80.73 2.91
-1 -5 -5 86.77 3.27
2 5 5 -0.23 1.02
-2 -5 -5 1.68 0.47
-2 -5 -5 2.41 0.94
2 5 5 1.52 0.49
2 5 5 3.77 2.09
-6 6 5 140.88 5.43
-4 6 5 853.06 31.22
-3 6 5 231.19 9.34
-2 6 5 42.83 3.33
-1 6 5 1.22 1.54
0 6 5 32.23 3.11
-1 -6 -5 41.6 2.08
1 6 5 41.63 2.13
-4 7 5 13.68 1.75
-3 7 5 3.31 1.54
-2 7 5 30.66 2.43
-1 -10 6 16.57 1.46
1 10 -6 16.08 1.42
1 10 -6 17.23 1.91
0 -10 6 197.88 6.85
0 10 -6 192.86 6.87
0 10 -6 205.51 8.4
0 -10 6 207.06 7.59
-1 10 -6 78.05 4.33
1 -10 6 72.96 2.76
1 -10 6 79.77 3.25
-1 10 -6 75 2.79
2 -10 6 1.85 0.69
2 -10 6 1.63 0.53
-2 10 -6 1.83 1.49
-2 10 -6 2.22 0.53
-2 10 -6 1.87 0.72
-3 10 -6 19.66 2.07
3 -10 6 19.06 1.23
3 -10 6 16.54 0.96
-3 10 -6 18.64 0.99
-3 10 -6 17.13 1.29
-4 10 -6 80.53 3.97
-4 10 -6 81.96 3.41
-4 10 -6 75.54 2.88
4 -10 6 80.9 3.34
4 -10 6 80.22 2.89
-3 -9 6 0.65 0.62
-3 -9 6 1.66 1.25
3 9 -6 0.69 0.8
2 9 -6 8.32 0.8
-2 -9 6 6.45 1.9
-2 -9 6 8.67 1.03
-2 -9 6 12.24 1.53
2 9 -6 8.93 1.27
-2 -9 6 9.12 0.77
1 9 -6 121.25 5.43
1 9 -6 110.06 4.06
-1 -9 6 112.63 4.04
-1 -9 6 116.67 4.55
0 -9 6 92.76 3.42
0 -9 6 83.09 3.03
0 9 -6 77.91 3.03
1 -9 6 80.88 3
-1 9 -6 85.93 3.04
1 -9 6 84.97 3.38
-2 9 -6 0.82 0.49
2 -9 6 1.22 0.5
2 -9 6 1.03 0.64
-2 9 -6 0.27 0.64
-2 9 -6 1.17 1.33
-3 9 -6 -0.13 1.85
-3 9 -6 0.99 0.89
3 -9 6 0.97 0.5
-3 9 -6 0.58 0.48
3 -9 6 -0.18 0.86
-4 9 -6 6.61 0.75
-4 9 -6 6.11 1.55
4 -9 6 10.46 1.76
4 -9 6 9.1 0.82
4 -9 6 7.55 0.8
-4 9 -6 6.19 0.79
5 -9 6 52 1.96
-5 9 -6 51.14 2.27
-5 9 -6 48.16 1.94
-5 9 -6 49.19 3.52
5 -9 6 51.36 2.23
-6 9 -6 30.29 2.41
-4 -8 6 62.88 2.61
-4 -8 6 52.64 3.56
-4 -8 6 61.28 3.32
3 8 -6 27.88 1.64
-3 -8 6 30.22 1.23
-3 -8 6 29.44 1.5
-3 -8 6 30.45 2.66
3 8 -6 28.21 1.26
-3 -8 6 27.35 2.62
2 8 -6 1.13 0.46
-2 -8 6 0.9 0.44
2 8 -6 -0.75 1.68
-2 -8 6 -0.1 0.8
-1 -8 6 -0.33 0.84
-1 -8 6 -0.06 0.56
1 8 -6 0.61 0.63
1 8 -6 -0.55 0.58
-1 -8 6 0.12 0.58
0 -8 6 162.14 5.97
0 8 -6 153.77 5.41
0 8 -6 147.92 6.01
0 -8 6 163.49 6.32
0 -8 6 161.98 5.4
-1 8 -6 73.22 4.72
-1 8 -6 87.14 3.45
1 -8 6 82.96 3.57
1 -8 6 92.53 3.4
-1 8 -6 83.63 3.03
1 -8 6 84.76 3.01
2 -8 6 1.8 0.46
-2 8 -6 2.57 0.62
-2 8 -6 1.6 1.73
2 -8 6 2.23 0.6
2 -8 6 0.89 1.17
-2 8 -6 2.17 0.46
3 -8 6 11.08 1.01
3 -8 6 8.49 0.94
-3 8 -6 9.86 1.65
3 -8 6 9.21 0.78
-3 8 -6 8.19 0.79
-3 8 -6 8.06 0.75
-4 8 -6 3.32 1.22
-4 8 -6 8.29 1.96
4 -8 6 7 0.94
-4 8 -6 5.38 0.9
4 -8 6 4.92 1.18
4 -8 6 2.33 0.52
-4 8 -6 2.65 0.5
5 -8 6 2.15 0.9
-5 8 -6 1.74 0.84
5 -8 6 1.22 1.65
-5 8 -6 3.42 1.83
-5 8 -6 3.57 1.38
5 -8 6 2.12 0.54
-5 8 -6 1.94 0.49
-6 8 -6 433.5 15.85
-6 8 -6 448.07 18.81
6 -8 6 447.48 15.82
-6 8 -6 394.87 18.63
-5 -7 6 10.11 1.57
-5 -7 6 3.81 1.54
-4 -7 6 -2.36 1.66
-4 -7 6 2.63 1.5
-3 -7 6 38.42 1.53
3 7 -6 39.1 1.55
3 7 -6 39.37 1.93
-3 -7 6 43.38 2.83
-3 -7 6 39.89 1.79
2 7 -6 30.68 1.62
-2 -7 6 33.28 1.53
-2 -7 6 30.32 1.95
2 7 -6 31.6 1.3
-2 -7 6 30.69 1.27
-1 -7 6 39.24 2.05
1 7 -6 37.28 1.62
1 7 -6 40.24 1.87
-1 -7 6 40.47 1.78
-1 -7 6 40.08 1.6
0 -7 6 316.94 11.72
0 -7 6 342.13 10.79
0 -7 6 327.82 11.86
0 7 -6 318.64 10.79
0 7 -6 304.57 14.12
-1 7 -6 4.53 1.28
1 -7 6 4.95 0.59
-1 7 -6 3.93 0.58
1 -7 6 4.87 0.59
-1 7 -6 3.95 0.6
1 -7 6 6.3 1.23
-2 7 -6 0.63 0.51
-2 7 -6 0.16 0.5
2 -7 6 0.11 0.79
2 -7 6 0.63 0.52
2 -7 6 -0.33 0.46
2 -7 6 0.2 0.5
-2 7 -6 1.22 1.14
3 -7 6 49.03 2.4
-3 7 -6 49.87 2.34
-3 7 -6 50.97 1.88
-3 7 -6 42.68 3
3 -7 6 49.06 2.29
-3 7 -6 51.6 2.96
3 -7 6 50.01 1.87
3 -7 6 52.41 2.55
3 -7 6 47.6 2.25
-4 7 -6 6.8 1.46
4 -7 6 7.95 0.75
-4 7 -6 6.87 0.71
-4 7 -6 6.76 0.73
4 -7 6 7.86 0.74
-4 7 -6 9.78 1.82
4 -7 6 6.18 1.15
4 -7 6 13.5 1.23
-5 7 -6 150.19 5.15
5 -7 6 137.88 5.93
5 -7 6 155.12 5.15
5 -7 6 152.97 5.71
-5 7 -6 153.99 5.74
-5 7 -6 151.13 7.17
-5 7 -6 142.66 7.29
-6 7 -6 683.93 30.33
-6 7 -6 665.32 23.68
-6 7 -6 723.71 30.5
-6 7 -6 717.39 26.01
6 -7 6 773.56 26
6 -7 6 721.85 23.69
-7 7 -6 51.25 3.72
-6 -6 6 44.95 2.87
-5 -6 6 29.02 2.26
-4 -6 6 70.18 3.78
-4 -6 6 74.64 3.49
-4 -6 6 61.9 3.17
3 6 -6 33.82 1.37
-3 -6 6 35.39 1.92
-3 -6 6 34.63 1.58
-3 -6 6 38.82 2.18
-3 -6 6 36.12 1.35
3 6 -6 32.86 1.67
-2 -6 6 9.93 0.72
-2 -6 6 7.71 0.62
-2 -6 6 8.68 1.04
2 6 -6 7.02 0.59
-2 -6 6 8.45 0.97
2 6 -6 7.35 0.67
-1 -6 6 175.48 6.73
1 6 -6 182.19 6.13
-1 -6 6 180.69 6.11
-1 -6 6 183.2 6.82
-1 -6 6 188.99 7.16
1 6 -6 178.74 6.79
0 6 -6 22.47 1.01
0 6 -6 22.02 2.37
0 -6 6 23.8 1
0 -6 6 26.08 1.85
0 -6 6 22.68 1.2
0 6 -6 22.59 1.28
1 -6 6 10.03 0.82
-1 6 -6 10.21 0.66
1 -6 6 10.39 0.85
1 -6 6 9.35 1.03
-1 6 -6 6.37 1.65
-1 6 -6 7.86 0.82
1 -6 6 10.81 0.65
-2 6 -6 -1.44 1.34
2 -6 6 -0.54 0.48
2 -6 6 0.1 1.09
2 -6 6 -0.14 0.49
-2 6 -6 0.31 0.46
2 -6 6 0.46 0.64
-2 6 -6 1.39 0.92
-2 6 -6 0.23 0.61
-3 6 -6 76.6 4.41
-3 6 -6 78.37 3.25
-3 6 -6 85.47 4.44
3 -6 6 80.96 3.62
3 -6 6 80.92 3.39
3 -6 6 83.09 2.88
3 -6 6 77.78 3.21
-3 6 -6 86.11 2.89
-4 6 -6 0.28 0.4
-4 6 -6 0.9 1.08
-4 6 -6 1.17 0.71
4 -6 6 2.74 1
4 -6 6 -0.99 1.24
4 -6 6 1.03 0.76
-4 6 -6 1.79 1.65
4 -6 6 0.22 0.44
-5 6 -6 0.44 1.3
-5 6 -6 0.24 0.54
-5 6 -6 0.2 0.43
5 -6 6 -0.38 0.97
-5 6 -6 1.43 1.17
5 -6 6 -0.09 0.61
5 -6 6 -0.12 0.47
-6 6 -6 8.39 1.73
6 -6 6 7.57 0.8
-6 6 -6 7.01 0.96
-6 6 -6 9.26 0.93
6 -6 6 8.76 1.04
6 -6 6 9.1 1.61
-6 6 -6 9.3 1.6
-6 6 -6 7.75 0.74
-7 6 -6 19.14 2.28
-7 -5 6 21.18 2.11
-6 -5 6 13.8 1.72
-5 -5 6 6.17 1.22
-5 -5 6 4.27 0.99
-5 -5 6 4.66 0.89
-4 -5 6 90.26 4.11
-4 -5 6 105.4 4.54
-3 -5 6 107.25 4.69
-3 -5 6 114.53 3.81
-3 -5 6 115.24 4.85
-3 -5 6 107.77 4.86
2 5 -6 0.65 0.59
-2 -5 6 -0.25 1.02
-2 -5 6 0.62 0.28
-2 -5 6 -0.54 0.63
-2 -5 6 -0.13 0.52
2 5 -6 0.62 0.29
-1 -5 6 31.29 1.81
-1 -5 6 36.53 1.82
-1 -5 6 36.26 1.3
1 5 -6 31.85 1.56
-1 -5 6 32.56 1.49
1 5 -6 33.95 1.3
0 5 -6 27.53 1.09
0 -5 6 25.86 1.61
0 -5 6 26.41 1.08
0 5 -6 26.7 1.35
0 5 -6 26.1 2.02
0 -5 6 26.21 1.27
-1 5 -6 60.44 2.51
-1 5 -6 64.9 3.26
-1 5 -6 60.01 3.34
1 -5 6 64.2 2.9
1 -5 6 58.07 2.46
1 -5 6 61.73 2.52
-1 5 -6 60.12 2.2
1 -5 6 63.86 2.2
2 -5 6 19.66 1.43
-2 5 -6 17.33 1.11
-2 5 -6 17.8 1.8
2 -5 6 17.72 1.08
2 -5 6 19.17 0.98
2 -5 6 18.24 1.09
-2 5 -6 19.25 1.77
-2 5 -6 18.43 0.99
-3 5 -6 13.83 1.75
3 -5 6 11 1.07
-3 5 -6 11.2 0.7
-3 5 -6 10.47 0.93
3 -5 6 10.48 0.93
-3 5 -6 11.35 1.46
3 -5 6 10.19 0.68
3 -5 6 10.79 1.14
-4 5 -6 4.62 0.6
4 -5 6 5.38 0.51
4 -5 6 4.51 0.64
4 -5 6 5.27 1.06
4 -5 6 4.66 1.03
-4 5 -6 3.01 1.73
-4 5 -6 5.27 0.5
-4 5 -6 3.29 1.55
-5 5 -6 50.02 3.51
5 -5 6 57.47 2.07
-5 5 -6 52.75 2.36
-5 5 -6 61.72 3.9
-5 5 -6 53.66 2.05
5 -5 6 54.49 2.38
5 -5 6 54.38 2.71
-6 5 -6 24.32 1.22
-6 5 -6 20.68 2.11
-6 5 -6 23.78 1.37
6 -5 6 23.76 1.42
-6 5 -6 25.15 2.74
6 -5 6 19.81 2
6 -5 6 23.85 1.26
7 -5 6 6.26 1.03
-7 5 -6 8.95 0.92
-7 5 -6 6.16 2.27
-7 5 -6 8.07 1.98
-7 -4 6 0.58 1.82
-6 -4 6 13.2 1.89
-6 -4 6 13.85 1.46
-5 -4 6 0.62 0.93
-5 -4 6 0.21 0.94
-5 -4 6 -0.4 0.71
-4 -4 6 3.59 0.86
-4 -4 6 1.82 1.19
-4 -4 6 2.18 0.8
-3 -4 6 26.36 1.77
-3 -4 6 20.39 1.78
-3 -4 6 27.92 1.85
2 4 -6 35.17 1.36
-2 -4 6 40.64 1.92
-2 -4 6 35.43 1.34
-2 -4 6 38.72 2.16
-1 -4 6 8.91 1.02
-1 -4 6 8.89 1.12
1 4 -6 7.67 0.54
-1 -4 6 8.37 0.53
-1 -4 6 8.14 1.36
0 -4 6 171.25 10.48
0 4 -6 180.25 6.04
0 -4 6 184.75 6.69
0 4 -6 179.23 8.02
0 -4 6 182.96 6.03
1 -4 6 615.73 22.81
1 -4 6 629.1 22.33
1 -4 6 618.27 22.67
-1 4 -6 634 22.69
-1 4 -6 643.17 20.68
1 -4 6 555.97 34.56
-1 4 -6 636.38 26.33
1 -4 6 648.56 22.14
1 -4 6 644.48 20.67
2 -4 6 79.08 3.24
2 -4 6 74.38 3.08
2 -4 6 78.45 3.46
-2 4 -6 74.71 2.99
-2 4 -6 78.82 3.89
2 -4 6 72.56 2.97
2 -4 6 74.47 3.21
-2 4 -6 72.76 2.66
2 -4 6 77.87 2.66
-3 4 -6 81.46 4.25
3 -4 6 79.08 3.14
3 -4 6 79.53 3.39
3 -4 6 75.92 2.79
-3 4 -6 80.8 3.15
-3 4 -6 78.69 2.8
3 -4 6 80.02 3.6
3 -4 6 81.21 3.24
-3 4 -6 77.59 4.4
-4 4 -6 109.18 4.26
4 -4 6 108.64 4.31
4 -4 6 106.97 3.78
-4 4 -6 106.27 5.3
4 -4 6 102.5 4.39
-4 4 -6 111.05 3.79
4 -4 6 105.3 4.25
-4 4 -6 111.78 5.67
5 -4 6 132.31 4.39
-5 4 -6 113.8 6.09
-5 4 -6 127.13 4.95
-5 4 -6 133.06 6.35
5 -4 6 128.52 4.97
-5 4 -6 125.49 4.38
5 -4 6 122.84 5.12
-6 4 -6 24.3 1.26
-6 4 -6 24.69 1.42
6 -4 6 28.86 1.95
6 -4 6 22.53 1.47
6 -4 6 24.81 1.31
-6 4 -6 22.15 2.49
-6 4 -6 26.79 2.65
-7 4 -6 39.33 3.53
7 -4 6 43.87 2.23
-7 4 -6 43.45 1.73
-7 4 -6 43.93 2.17
7 -4 6 46.85 1.76
-8 -3 6 3.96 1.39
-7 -3 6 -0.97 1.16
-7 -3 6 0.05 0.8
-6 -3 6 33.13 2.5
-6 -3 6 29.9 2.16
-5 -3 6 2 0.82
-5 -3 6 1.37 0.84
-5 -3 6 2.23 0.92
-4 -3 6 18.72 1.39
-4 -3 6 19.03 1.4
-4 -3 6 16.38 1.66
-3 -3 6 485.49 19.27
-3 -3 6 523.47 18.78
-3 -3 6 485.47 18.58
-3 -3 6 523.2 17.99
-2 -3 6 31.55 1.6
-2 -3 6 27.79 1.08
-2 -3 6 29.19 1.8
-2 -3 6 26.99 1.56
-2 -3 6 32.04 1.93
2 3 -6 26.32 1.11
-2 -3 6 27.11 1.73
-2 -3 6 25.02 2.61
-1 -3 6 161.63 5.85
-1 -3 6 152.6 6
-1 -3 6 167.63 5.96
-1 -3 6 137 8.94
1 3 -6 146.19 5.15
-1 -3 6 153.64 5.13
-1 -3 6 154.18 5.95
0 -3 6 296.54 10.32
0 -3 6 276.92 10.23
0 -3 6 293.89 9.44
0 -3 6 268.39 10.63
0 -3 6 285.07 10.72
0 3 -6 292.14 9.45
0 -3 6 267.93 16.03
0 3 -6 289.7 12.29
-1 3 -6 270.69 8.96
-1 3 -6 279.22 11.67
1 -3 6 271.44 8.96
1 -3 6 273.36 10.12
1 -3 6 266.63 10.15
-1 3 -6 262.77 9.89
1 -3 6 245.52 9.86
1 -3 6 286.95 9.79
1 -3 6 257.28 15.24
1 -3 6 276.32 9.78
2 -3 6 6.48 0.93
2 -3 6 6.64 0.73
-2 3 -6 6.49 0.69
-2 3 -6 6.26 0.57
2 -3 6 6.85 0.56
2 -3 6 7.19 0.94
-2 3 -6 7.89 1.44
2 -3 6 7.84 0.75
2 -3 6 7.61 1.12
-3 3 -6 33.63 2.21
-3 3 -6 29.94 1.49
3 -3 6 30.08 1.83
3 -3 6 29.12 1.48
3 -3 6 32.5 1.72
3 -3 6 27.68 2.37
-3 3 -6 30.46 1.34
3 -3 6 30 1.33
-4 3 -6 2.7 0.45
-4 3 -6 2.33 0.54
4 -3 6 2.81 0.62
-4 3 -6 3.36 1.12
4 -3 6 2.27 0.73
4 -3 6 3.4 0.48
4 -3 6 4.08 1.34
-4 3 -6 3.25 1.29
-5 3 -6 83.21 3.44
-5 3 -6 81 2.94
5 -3 6 81.6 2.94
-5 3 -6 81.15 4.37
5 -3 6 83.54 3.47
-5 3 -6 77.17 4.85
5 -3 6 83.97 3.67
-6 3 -6 29.9 2.75
-6 3 -6 26.16 1.37
-6 3 -6 29.1 1.55
6 -3 6 28.08 2.05
6 -3 6 28.1 1.6
6 -3 6 29.33 1.42
-6 3 -6 24.75 2.53
-7 3 -6 4.24 2.04
-7 3 -6 4.26 0.88
7 -3 6 4.82 1.05
-8 -2 6 64.55 3.77
-7 -2 6 55.07 3.01
-7 -2 6 54.4 2.77
-6 -2 6 -0.47 1.25
-6 -2 6 0.3 1.12
-6 -2 6 1.4 0.93
-5 -2 6 275.07 10.46
-5 -2 6 274.17 10.78
-5 -2 6 277.78 9.57
-5 -2 6 264.11 10.81
-4 -2 6 0.72 0.68
-4 -2 6 1.53 1.23
-4 -2 6 0.56 0.52
-4 -2 6 1.35 0.53
-4 -2 6 0.72 0.62
-3 -2 6 245.82 15.29
-3 -2 6 273.67 10.51
-3 -2 6 263.85 10.05
-3 -2 6 282.3 9.78
-3 -2 6 273.71 10.08
-3 -2 6 274.21 10.21
-2 -2 6 14.86 1.41
-2 -2 6 12.31 0.97
-2 -2 6 13.36 1.22
-2 -2 6 11.18 1.8
-2 -2 6 13.49 1.06
-2 -2 6 14.43 1.13
-1 -2 6 379.94 12.66
-1 -2 6 389.99 14.03
1 2 -6 376.32 12.57
-1 -2 6 389.67 13.6
-1 -2 6 388.77 14.11
-1 -2 6 380.91 12.57
-1 -2 6 354.25 21.25
-1 -2 6 379.15 14.09
0 -2 6 157.11 5.13
0 -2 6 152.29 8.99
0 2 -6 154.21 5.13
0 -2 6 149.88 5.61
0 -2 6 159.07 5.81
0 -2 6 152.38 5.87
0 -2 6 143.82 5.91
0 -2 6 150.17 6.15
1 -2 6 106.49 4.24
-1 2 -6 121.89 5.4
-1 2 -6 114.64 3.84
1 -2 6 106.12 6.74
1 -2 6 115.04 3.83
1 -2 6 114.68 4.39
1 -2 6 112.34 4.31
-1 2 -6 110.64 4.26
1 -2 6 108.52 4.85
1 -2 6 114.16 4.52
-2 2 -6 172.52 5.94
2 -2 6 180.33 7.09
-2 2 -6 172.25 6.56
-2 2 -6 175.82 7.92
2 -2 6 179.1 5.94
2 -2 6 179.43 6.63
2 -2 6 171.12 6.55
-2 2 -6 178.84 6.95
2 -2 6 176.19 6.8
2 -2 6 176.48 6.61
-3 2 -6 41.42 2.36
-3 2 -6 41.65 2.63
3 -2 6 42.98 1.62
3 -2 6 40.96 1.88
-3 2 -6 43.04 1.89
-3 2 -6 41.45 1.62
3 -2 6 39.47 2.4
3 -2 6 43.04 2
3 -2 6 45.62 2.23
-4 2 -6 423.58 18.16
4 -2 6 415.42 15.42
-4 2 -6 373.69 18.22
-4 2 -6 437.02 15.43
4 -2 6 427.68 15.25
4 -2 6 435.59 14.03
-4 2 -6 397.73 16.04
4 -2 6 416.24 15.38
-4 2 -6 456.44 14.04
-5 2 -6 0.12 1.87
5 -2 6 -0.54 0.68
-5 2 -6 1.22 1.22
5 -2 6 1.34 0.99
-5 2 -6 1 0.66
-5 2 -6 0.69 0.81
5 -2 6 0.37 1.56
6 -2 6 70.92 3.06
-6 2 -6 72.35 3.03
6 -2 6 73.6 3.46
-6 2 -6 67.24 4.31
-6 2 -6 71.38 4.13
-6 2 -6 73.4 2.67
6 -2 6 77.11 2.69
-9 -1 6 55.1 3.13
-8 -1 6 308.83 12.51
-7 -1 6 11.55 1.28
-7 -1 6 10.76 1.41
-6 -1 6 13.78 1.2
-6 -1 6 14.26 1.53
-6 -1 6 14.72 1.47
-6 -1 6 12.49 1.24
-5 -1 6 236.54 9.78
-5 -1 6 249.87 9.76
-5 -1 6 249.56 9.42
-5 -1 6 244.11 8.65
-4 -1 6 3.83 0.71
-4 -1 6 4.94 0.99
-4 -1 6 4.89 0.67
-4 -1 6 3.38 0.69
-4 -1 6 4.26 0.95
-3 -1 6 65.01 2.76
-3 -1 6 54.33 4.03
-3 -1 6 61.73 2.46
-3 -1 6 62.73 2.61
-3 -1 6 57.8 2.71
-3 -1 6 63.71 2.89
-3 -1 6 61.76 2.23
-3 -1 6 59.1 2.72
-2 -1 6 548.67 20.36
-2 -1 6 570.31 20.14
-2 -1 6 591.42 20.97
-2 -1 6 569.97 20.32
-2 -1 6 572.41 17.63
-2 -1 6 538.8 19.5
-2 -1 6 473.06 30.55
-1 -1 6 36.73 2.9
1 1 -6 36.9 1.37
-1 -1 6 34.61 1.74
-1 -1 6 36.69 1.67
-1 -1 6 34.76 1.34
-1 -1 6 36.5 1.59
-1 -1 6 34.39 2.15
-1 -1 6 36.79 1.77
-1 -1 6 36.23 2.12
0 -1 6 0.13 1.17
0 -1 6 -0.76 0.5
0 1 -6 0.13 0.26
0 -1 6 0.73 0.62
0 -1 6 1.07 0.58
0 -1 6 0.41 0.76
0 -1 6 -1.42 0.84
0 -1 6 -0.21 0.26
1 -1 6 3.25 0.37
1 -1 6 3.17 0.75
1 -1 6 3.15 0.5
-1 1 -6 4.27 0.38
1 -1 6 4.37 0.63
-1 1 -6 3.61 0.47
1 -1 6 3.21 0.85
1 -1 6 3.51 1.04
-1 1 -6 3.88 0.94
1 -1 6 3.19 1.01
1 -1 6 2.99 0.73
2 -1 6 3.68 1.08
-2 1 -6 5.18 0.84
2 -1 6 3.83 0.42
2 -1 6 4.07 0.88
2 -1 6 3.79 0.69
-2 1 -6 4.86 1.07
-2 1 -6 3.99 0.51
-2 1 -6 3.93 0.42
2 -1 6 3.28 0.56
2 -1 6 3.34 0.84
3 -1 6 118.24 4.91
-3 1 -6 107.26 5.47
3 -1 6 114.1 4.56
3 -1 6 112.94 4.38
-3 1 -6 111.08 4.38
3 -1 6 116.18 4.72
-3 1 -6 110.56 3.93
3 -1 6 117.82 3.93
-3 1 -6 113.85 4.86
-4 1 -6 25.78 1.19
-4 1 -6 27.63 1.47
4 -1 6 29.21 2.25
-4 1 -6 18.21 2.36
-4 1 -6 28.6 2.23
-4 1 -6 25.55 1.8
4 -1 6 27.4 1.5
4 -1 6 27.19 1.6
4 -1 6 26 1.19
-5 1 -6 113.04 5.54
5 -1 6 130.23 4.43
5 -1 6 123.42 5.37
-5 1 -6 133.09 5.03
-5 1 -6 132.62 4.44
-5 1 -6 123.16 6.4
5 -1 6 127.26 5.05
6 -1 6 13.33 0.88
-6 1 -6 13.57 0.87
-6 1 -6 14.94 1.84
6 -1 6 14.38 1.31
-6 1 -6 12.31 1.16
-9 0 6 21.14 1.98
-8 0 6 592.54 23.07
-7 0 6 172.91 7.08
-7 0 6 161.43 6.15
-7 0 6 170.95 6.8
-6 0 6 68.61 3.27
-6 0 6 80.32 3.5
-6 0 6 73.2 2.81
-6 0 6 73.69 2.98
-5 0 6 13.26 1.24
-5 0 6 11.81 1
-5 0 6 12.51 1
-5 0 6 10.62 1.18
-5 0 6 10.11 1.24
-4 0 6 102.25 4.3
-4 0 6 95.82 3.75
-4 0 6 103.23 4.54
-4 0 6 98.59 4.04
-4 0 6 101.54 3.49
-4 0 6 95.51 3.97
-3 0 6 209.27 7.38
-3 0 6 211.34 8.21
-3 0 6 209.2 7.94
-3 0 6 213.3 8.68
-3 0 6 213.46 7.93
-3 0 6 191.61 11.93
-3 0 6 201.74 7.89
-3 0 6 213.79 6.86
-2 0 6 115.08 3.89
-2 0 6 114.68 4.73
-2 0 6 115.64 4.51
-2 0 6 122.34 4.29
-2 0 6 118.01 4.77
-2 0 6 113.16 4.63
-2 0 6 109.57 6.95
-1 0 6 0.42 0.69
-1 0 6 0.34 0.77
-1 0 6 1 0.23
-1 0 6 0.27 0.71
-1 0 6 1.19 0.51
-1 0 6 0.88 0.58
1 0 -6 0.92 0.25
-1 0 6 -0.98 1.21
0 0 6 50.68 1.87
0 0 6 53.72 2.84
0 0 6 52.17 2.27
0 0 -6 49.68 1.88
0 0 6 54.37 2.26
0 0 6 53.95 2.41
0 0 6 56.2 3.06
1 0 6 106.74 4.18
1 0 6 107.19 4.25
1 0 6 115.44 3.77
1 0 6 114.68 4.29
1 0 6 107.6 5.47
-1 0 -6 109.94 4.19
-1 0 -6 108.5 3.77
1 0 6 106.85 4.7
-2 0 -6 92.73 4.62
2 0 6 88.84 3.63
2 0 6 92.89 4.21
-2 0 -6 95.91 3.3
2 0 6 92.64 3.8
2 0 6 95.28 3.77
-2 0 -6 95.59 4
2 0 6 86.07 4.77
2 0 6 98.37 3.29
-2 0 -6 92.67 3.64
3 0 6 124.75 4.69
-3 0 -6 118.71 5.85
3 0 6 116.02 4.79
-3 0 -6 123.35 4.67
3 0 6 127.02 4.19
-3 0 -6 115.26 5.18
3 0 6 125.55 4.99
3 0 6 125.48 5.24
-3 0 -6 118.61 4.19
3 0 6 114 6.06
-4 0 -6 24.73 1.18
-4 0 -6 23.43 1.78
4 0 6 26.11 1.83
-4 0 -6 25.45 2.19
4 0 6 25.4 1.77
-4 0 -6 26.03 1.72
4 0 6 24.36 1.17
-5 0 -6 5.17 0.76
5 0 6 3.26 0.61
-5 0 -6 4.48 0.62
-5 0 -6 5.12 1.42
5 0 6 3.77 0.85
5 0 6 -0.75 1.58
-9 1 6 70.77 3.65
-8 1 6 384.91 15.32
-7 1 6 77.86 3.97
-7 1 6 79.76 3.22
-7 1 6 76.76 3.66
-6 1 6 14.48 1.01
-6 1 6 11.92 1.34
-6 1 6 12.81 1.09
-6 1 6 13.93 1.47
-5 1 6 39.41 1.95
-5 1 6 37.79 1.66
-5 1 6 34.65 1.79
-5 1 6 39.08 2.07
-5 1 6 39.48 2.19
-4 1 6 2.13 0.65
-4 1 6 2.09 0.64
-4 1 6 2.51 0.69
-4 1 6 1.4 0.87
-3 1 6 10.13 1.01
-3 1 6 10.43 0.71
-3 1 6 10.11 0.93
-3 1 6 12.06 1.35
-3 1 6 9.88 1.07
-2 1 6 18.14 1.6
-2 1 6 17.12 1.43
-2 1 6 18.8 1.14
-1 1 6 434.28 15.9
-1 1 6 450.5 16.44
0 1 6 0.96 1.39
0 -1 -6 2.24 0.58
0 -1 -6 3.2 0.37
0 1 6 3.29 0.79
0 1 6 2.67 0.65
0 1 6 2.08 0.58
0 1 6 2.78 0.34
1 1 6 135.04 5.66
1 1 6 133.06 6.65
1 1 6 137.52 4.63
1 1 6 130.98 5.25
-1 -1 -6 140.43 5.5
-1 -1 -6 138.38 5.12
-1 -1 -6 131.94 4.64
1 1 6 133.02 5.11
-2 -1 -6 79.56 3.17
2 1 6 78.17 3.17
-2 -1 -6 78.68 3.55
2 1 6 75.35 4.18
-2 -1 -6 85.31 4.16
2 1 6 77.09 3.32
2 1 6 78.89 2.8
-2 -1 -6 79.19 2.82
2 1 6 78.7 4.11
-3 -1 -6 8.15 0.66
-3 -1 -6 10.3 1.84
3 1 6 7.48 1.07
-3 -1 -6 7.96 0.95
3 1 6 8.93 1.91
-3 -1 -6 11.79 1.33
3 1 6 8.71 0.72
3 1 6 9.23 1.45
4 1 6 51.33 2.84
4 1 6 48.24 1.99
-4 -1 -6 50.8 3.13
-4 -1 -6 46.59 2.2
4 1 6 48.27 2.24
-4 -1 -6 44.54 2.61
5 1 6 1.09 0.74
5 1 6 0.78 0.79
-5 -1 -6 0.91 0.63
-5 -1 -6 0.22 0.66
-9 2 6 1.59 1.13
-8 2 6 97.21 4.06
-8 2 6 107.89 4.79
-7 2 6 59.36 2.64
-7 2 6 62.82 3.15
-7 2 6 58.34 3.03
-6 2 6 52.72 2.94
-6 2 6 53.64 2.19
-6 2 6 51.92 2.51
-6 2 6 50.97 2.34
-5 2 6 38.42 1.85
-5 2 6 37.77 1.93
-5 2 6 37.83 2.09
-5 2 6 38.63 1.71
-4 2 6 99.75 3.58
-4 2 6 101.04 4.35
-4 2 6 102.12 3.96
-3 2 6 2.24 1.26
-3 2 6 2.1 1.06
-3 2 6 0.88 0.53
-3 2 6 0.25 0.81
-2 2 6 21.05 1.19
-2 2 6 17.8 1.57
-1 2 6 15.6 1.05
-1 2 6 17.02 1.82
0 2 6 35.01 1.31
0 2 6 34.68 2.33
0 -2 -6 34.5 1.34
0 2 6 31.57 1.67
0 -2 -6 35.33 1.71
0 2 6 34.06 2.21
0 2 6 30.73 1.67
1 2 6 262 9.62
1 2 6 268.86 8.69
1 2 6 267.33 10.26
1 2 6 243.85 12.35
-1 -2 -6 259.3 10.14
1 2 6 242.04 9.62
-1 -2 -6 269.95 9.62
-2 -2 -6 55.71 3.1
-2 -2 -6 61.61 2.55
2 2 6 60.97 2.22
2 2 6 57.99 2.56
2 2 6 62.99 3.32
-3 -2 -6 2.15 1.48
-3 -2 -6 1.37 1.12
3 2 6 2.56 1.38
3 2 6 0.96 0.75
-3 -2 -6 0.17 0.62
-3 -2 -6 0.74 0.45
3 2 6 0.13 0.5
-4 -2 -6 10.74 2.02
-4 -2 -6 10.17 0.93
-4 -2 -6 10.6 0.77
4 2 6 12.42 1.17
4 2 6 11.93 0.83
-9 3 6 12.25 1.61
-8 3 6 18.85 1.86
-7 3 6 4.67 1.53
-7 3 6 1.71 1.09
-7 3 6 0.31 1.13
-6 3 6 104.75 4.65
-6 3 6 105.63 4.35
-6 3 6 100.79 4.07
-5 3 6 1.27 0.61
-5 3 6 2.73 0.77
-5 3 6 1.06 0.84
-4 3 6 15.27 1.15
-4 3 6 15.79 1.45
-4 3 6 13.69 1.13
-3 3 6 167.31 6.12
-3 3 6 166.79 6.86
-2 3 6 355.17 13.34
-2 3 6 349.74 12.26
-1 3 6 51.76 2.87
-1 3 6 47.61 2.24
0 -3 -6 70.73 2.92
0 -3 -6 73.05 2.5
0 3 6 74.15 2.5
0 3 6 66.18 2.9
0 3 6 65.14 3.1
0 3 6 68.93 3.94
0 3 6 68.43 3.89
1 3 6 90.4 3.68
-1 -3 -6 90.67 3.67
1 3 6 90.28 4.34
-1 -3 -6 88.36 3.17
1 3 6 91.09 3.17
-1 -3 -6 88.21 4.14
-2 -3 -6 2.53 1.41
2 3 6 1.98 1.47
2 3 6 1.63 1
2 3 6 0.64 0.48
-2 -3 -6 1.92 0.47
-2 -3 -6 2.17 0.88
-3 -3 -6 56.4 2.44
-3 -3 -6 53.62 2.08
3 3 6 55.71 2.47
3 3 6 54.51 2.1
-8 4 6 -2.96 1.59
-7 4 6 -0.7 1.07
-7 4 6 0.45 1.1
-6 4 6 -1.73 0.72
-6 4 6 2.11 1.44
-5 4 6 24.38 1.51
-4 4 6 147.41 6.09
-4 4 6 137.41 5.28
-3 4 6 1.92 1.29
-2 4 6 19.81 1.92
-1 4 6 32.94 2.53
0 4 6 4.95 0.69
0 4 6 6.37 2.19
-1 -4 -6 8.64 0.98
-1 -4 -6 5.03 1.54
1 4 6 8.11 1.06
1 4 6 6.67 0.71
1 4 6 6.25 1.67
-1 -4 -6 6.97 0.71
2 4 6 -0.47 1.47
-2 -4 -6 2.49 0.7
-2 -4 -6 2.64 0.48
2 4 6 1.85 0.49
2 4 6 1.03 0.75
-8 5 6 12.76 1.59
-6 5 6 23.82 1.55
-5 5 6 43.81 2.12
-4 5 6 403.53 15.33
-3 5 6 26.35 2.29
-2 5 6 47.8 3.03
-1 5 6 38.74 2.78
0 5 6 68.52 4.16
1 5 6 23.09 2.31
1 5 6 26.19 1.7
-1 -5 -6 29.91 1.67
-4 6 6 367.19 14.12
-3 6 6 106.01 4.92
-2 6 6 -0.85 1.46
-1 6 6 11.26 2.51
0 -10 7 14.3 1.15
0 10 -7 19.73 2.42
0 10 -7 13.92 1.23
1 -10 7 29.06 1.56
-1 10 -7 28.33 1.32
-1 10 -7 32.03 2.49
1 -10 7 29.58 1.3
2 -10 7 1.83 0.69
-2 10 -7 1.45 0.52
-2 10 -7 1.15 0.71
2 -10 7 0.73 0.52
3 -10 7 9.79 1.07
-3 10 -7 7.85 1.08
2 9 -7 3.2 0.67
-2 -9 7 4.05 0.65
2 9 -7 4.47 0.88
-2 -9 7 4.32 0.7
1 9 -7 12.75 1.23
-1 -9 7 14.42 1.42
1 9 -7 14 0.87
-1 -9 7 15.11 0.85
0 -9 7 12.54 0.99
0 9 -7 9.97 1.16
0 -9 7 13.35 1.13
0 9 -7 12.33 1.02
1 -9 7 0.89 0.9
1 -9 7 0.85 0.5
-1 9 -7 0.02 0.92
-1 9 -7 0.23 0.5
2 -9 7 29.42 1.53
-2 9 -7 29.31 1.6
-2 9 -7 27.98 1.27
2 -9 7 27.1 1.25
-2 9 -7 21.61 2.66
-3 9 -7 88.47 3.51
3 -9 7 85.09 3.07
-3 9 -7 83.18 3.08
3 -9 7 91.54 3.46
-3 9 -7 76.25 4.62
-4 9 -7 0.49 1.86
-4 9 -7 -1.74 0.86
4 -9 7 0.71 0.69
4 -9 7 0.29 0.92
-4 9 -7 1.09 0.65
5 -9 7 15.95 1.42
-5 9 -7 14.83 1.44
-4 -8 7 149.58 6.63
-3 -8 7 20.82 1.44
3 8 -7 21.03 1.68
-3 -8 7 22.5 1.96
-3 -8 7 18.69 0.93
3 8 -7 18.87 0.97
2 8 -7 3.39 0.65
-2 -8 7 2.23 0.61
-2 -8 7 2.05 0.6
2 8 -7 2 0.7
1 8 -7 2.85 0.92
-1 -8 7 1.65 0.83
1 8 -7 1.34 0.47
-1 -8 7 3.96 1.09
-1 -8 7 1.94 0.47
0 8 -7 3.28 0.7
0 -8 7 2.32 0.64
0 -8 7 4.82 0.68
0 8 -7 3.37 0.65
0 8 -7 4.05 1.4
0 -8 7 1.87 1.12
0 -8 7 5.3 1.43
1 -8 7 195.08 6.77
-1 8 -7 158.94 8.36
1 -8 7 167.19 6.94
-1 8 -7 177.83 6.15
1 -8 7 191.18 6.14
-2 8 -7 70.49 2.58
-2 8 -7 65.04 3.93
2 -8 7 67.87 2.83
2 -8 7 65.43 3.08
-2 8 -7 67.77 2.88
2 -8 7 70.62 2.57
-3 8 -7 -0.79 0.83
3 -8 7 0.47 1.28
-3 8 -7 -0.37 0.63
3 -8 7 -0.18 0.66
3 -8 7 -0.34 0.86
-3 8 -7 -0.11 1.77
4 -8 7 16.34 0.94
-4 8 -7 13.7 2.12
4 -8 7 16.92 1.21
-4 8 -7 16.1 0.93
-4 8 -7 16.42 2.03
-4 8 -7 17.15 1.24
4 -8 7 15.06 1.68
5 -8 7 33.65 1.42
-5 8 -7 32.47 2.6
-5 8 -7 30.88 1.69
5 -8 7 33.51 1.69
-5 8 -7 32.71 1.41
-5 8 -7 36.16 2.64
-5 -7 7 121.67 5.66
-4 -7 7 13.72 1.82
-4 -7 7 10.54 1.45
-3 -7 7 24.64 1.66
-3 -7 7 25.3 1.33
-2 -7 7 11.43 1.39
-2 -7 7 11.23 0.84
2 7 -7 11.65 0.88
-2 -7 7 11.53 0.94
2 7 -7 10.4 1.03
-1 -7 7 157.74 5.44
1 7 -7 164.34 6.09
-1 -7 7 153.36 6.28
-1 -7 7 164.29 6.43
1 7 -7 156.73 5.46
-1 -7 7 162.04 6.02
0 -7 7 61.55 2.81
0 7 -7 59.77 3.8
0 7 -7 54.62 2.52
0 -7 7 58.9 2.79
0 -7 7 61 2.47
0 -7 7 60.72 2.18
0 7 -7 58.29 2.18
-1 7 -7 3.87 0.82
-1 7 -7 4.59 0.5
1 -7 7 5.46 0.51
1 -7 7 4.63 1.03
-1 7 -7 4.1 1.75
1 -7 7 5.83 0.84
-2 7 -7 21.54 1.03
-2 7 -7 19.98 2.32
2 -7 7 21.49 1.63
-2 7 -7 20.4 1.31
2 -7 7 21.05 1.01
2 -7 7 22.55 1.28
3 -7 7 51.04 1.97
-3 7 -7 46.66 3.19
-3 7 -7 49.32 1.97
-3 7 -7 54.83 2.31
-3 7 -7 57.23 3.5
3 -7 7 52.18 2.26
3 -7 7 51.26 2.58
3 -7 7 52.83 2.48
-4 7 -7 43.38 1.85
4 -7 7 43.44 1.85
4 -7 7 43.64 2.38
-4 7 -7 44.47 3
4 -7 7 49.34 2.07
-4 7 -7 39.6 3.31
-4 7 -7 43.96 2.07
-5 7 -7 436.7 15.74
5 -7 7 437.3 14.27
-5 7 -7 409.91 14.26
5 -7 7 410.64 15.54
5 -7 7 454.4 15.72
-5 7 -7 394.87 18.6
-5 7 -7 445.23 18.73
-6 7 -7 14.89 2.43
-6 7 -7 14.49 1.39
6 -7 7 11.68 1.18
6 -7 7 16.28 1.05
-6 7 -7 13.15 0.98
-6 -6 7 17.11 2.09
-5 -6 7 1.51 1.16
-5 -6 7 1.75 1.28
-4 -6 7 7.53 1.24
-4 -6 7 7.62 1.2
-4 -6 7 6.65 1.29
-3 -6 7 2.7 0.85
-2 -6 7 17.62 0.82
-2 -6 7 18.04 1.41
-2 -6 7 17.58 1.23
2 6 -7 17.68 0.85
-2 -6 7 14.9 1.45
2 6 -7 14.94 1.36
-2 -6 7 17.28 1.59
-1 -6 7 72.2 2.54
-1 -6 7 75.94 3.23
-1 -6 7 66.76 3.33
1 6 -7 71.7 3.03
-1 -6 7 72.27 2.94
1 6 -7 70.41 2.56
0 -6 7 142.45 5.33
0 6 -7 144.24 4.86
0 -6 7 135.1 5.49
0 -6 7 144.99 4.85
0 6 -7 143.78 5.39
0 6 -7 135.44 6.7
1 -6 7 91.93 3.16
-1 6 -7 87 4.6
-1 6 -7 88.45 3.54
1 -6 7 92.2 3.49
1 -6 7 89.59 3.75
-1 6 -7 84.73 3.17
2 -6 7 21 0.96
-2 6 -7 18.43 1.94
2 -6 7 19.79 1.2
2 -6 7 18.93 1.67
-2 6 -7 19.7 0.97
2 -6 7 20.23 1.28
-2 6 -7 20.3 2.03
-2 6 -7 18.68 1.23
3 -6 7 27.04 1.52
-3 6 -7 29.25 1.23
-3 6 -7 29.61 1.72
-3 6 -7 28.84 2.64
-3 6 -7 25.23 2.74
3 -6 7 28.12 2.2
3 -6 7 26.89 1.21
3 -6 7 28.35 1.7
4 -6 7 2.62 1.06
4 -6 7 0.98 0.66
-4 6 -7 1.74 1.3
-4 6 -7 1.79 0.63
-4 6 -7 0.85 1.2
4 -6 7 2.1 0.89
-4 6 -7 1.69 0.8
5 -6 7 28.44 2.33
-5 6 -7 24.58 2.53
-5 6 -7 27.57 1.26
-5 6 -7 25.95 2.37
5 -6 7 28.72 1.27
-5 6 -7 28.92 1.55
5 -6 7 30.91 1.58
-6 6 -7 18.56 2.05
-6 6 -7 18.58 2.23
6 -6 7 19.18 0.98
-6 6 -7 16.15 1.33
6 -6 7 17.99 1.55
-6 6 -7 17.16 0.94
-6 6 -7 16.33 1.47
-7 -5 7 97.05 4.6
-6 -5 7 6.98 1.37
-5 -5 7 67.23 3.39
-5 -5 7 69.3 3.43
-4 -5 7 46.09 2.43
-3 -5 7 33.8 2.47
-3 -5 7 36.75 2.23
-2 -5 7 127.91 4.95
-2 -5 7 125.41 4.24
-2 -5 7 129.66 5.35
2 5 -7 119.38 4.74
-2 -5 7 117.26 4.69
-2 -5 7 130.92 5.12
2 5 -7 125.22 4.26
-1 -5 7 305.72 10.14
1 5 -7 293.59 10.15
-1 -5 7 299.73 11.14
-1 -5 7 311.04 11.55
-1 -5 7 302.15 11.14
1 5 -7 313.26 11.19
0 -5 7 57.27 2.65
0 -5 7 55.26 2.33
0 5 -7 56.08 2.13
0 -5 7 58.51 2.12
0 5 -7 59.2 2.4
1 -5 7 -0.25 0.64
-1 5 -7 -0.39 0.46
1 -5 7 -1.39 0.54
1 -5 7 0.44 0.48
-1 5 -7 0.35 1.32
1 -5 7 0.28 1.13
-1 5 -7 0.28 0.62
-2 5 -7 11.12 0.72
-2 5 -7 14.81 1.83
-2 5 -7 10.22 0.97
-2 5 -7 10.32 1.77
2 -5 7 11.54 0.71
2 -5 7 12.28 0.96
2 -5 7 11.37 0.88
2 -5 7 9.6 1.17
3 -5 7 13.35 1.04
3 -5 7 9.74 1.53
3 -5 7 11.77 0.77
-3 5 -7 12.65 0.77
3 -5 7 12.28 1.01
-3 5 -7 11.53 1.61
-3 5 -7 11.91 1.66
-3 5 -7 12.79 1.03
-4 5 -7 9.89 1.63
4 -5 7 11.53 0.98
4 -5 7 11 1.38
-4 5 -7 13.07 0.97
-4 5 -7 9.44 1.71
-4 5 -7 12.32 1.06
4 -5 7 12.85 1.1
-5 5 -7 7.66 0.65
5 -5 7 6.93 1.7
5 -5 7 7.37 0.67
-5 5 -7 7.23 1.54
-5 5 -7 7.77 0.81
5 -5 7 8.27 0.88
-5 5 -7 8.47 2.3
-6 5 -7 5.01 2.3
-6 5 -7 4.24 0.72
6 -5 7 4.89 0.6
-6 5 -7 4.43 0.55
-6 5 -7 5.85 1.45
6 -5 7 4.51 0.81
-7 -4 7 28.33 2.58
-6 -4 7 7.26 1.16
-6 -4 7 8.48 1.65
-5 -4 7 58.64 3.22
-5 -4 7 68.01 3.17
-4 -4 7 2.04 0.84
-4 -4 7 -0.78 1.33
-3 -4 7 -0.46 1.35
-3 -4 7 -0.2 0.71
-3 -4 7 -0.07 0.8
-3 -4 7 1.51 0.74
-2 -4 7 13.2 0.62
-2 -4 7 13 1.27
-2 -4 7 12.14 1.36
-2 -4 7 12.6 1.2
-2 -4 7 13.21 1.18
-1 -4 7 23.37 1.29
-1 -4 7 24.15 0.98
1 4 -7 23.3 1.41
-1 -4 7 24.08 1.45
1 4 -7 24.25 0.99
-1 -4 7 23.63 1.89
-1 -4 7 23.13 1.52
0 -4 7 99.38 3.9
0 4 -7 101.2 3.52
0 -4 7 104.53 4.41
0 -4 7 93.15 4.2
0 -4 7 105.81 4.17
0 -4 7 105.64 3.52
0 4 -7 103.82 3.95
0 -4 7 104.86 4.13
1 -4 7 116.23 3.87
1 -4 7 119.18 4.66
1 -4 7 109.64 4.98
1 -4 7 110.79 4.61
-1 4 -7 117.21 3.88
-1 4 -7 110.4 5.41
-1 4 -7 111 4.32
1 -4 7 109.27 4.29
1 -4 7 109.38 4.29
2 -4 7 6.88 1.05
-2 4 -7 6.86 0.64
2 -4 7 7.49 1.08
2 -4 7 7.68 0.61
-2 4 -7 6.63 0.61
2 -4 7 7.83 0.67
-2 4 -7 7.89 1.32
2 -4 7 8.41 1.6
2 -4 7 6.43 0.77
3 -4 7 38.25 2.45
-3 4 -7 37.45 1.78
-3 4 -7 35.65 2.86
-3 4 -7 39.39 1.52
3 -4 7 34.55 1.97
3 -4 7 39.97 1.52
3 -4 7 37.48 1.78
3 -4 7 37.62 2.4
-3 4 -7 38.44 3.2
4 -4 7 126.71 5.13
4 -4 7 124.2 4.4
-4 4 -7 129 6.56
-4 4 -7 125.3 6.3
-4 4 -7 125.99 4.87
-4 4 -7 125.95 4.41
4 -4 7 124.56 4.87
-5 4 -7 32.58 2.95
-5 4 -7 31.52 1.7
5 -4 7 33.83 1.75
-5 4 -7 31.83 2.81
-5 4 -7 33.53 1.43
5 -4 7 35.88 2.19
5 -4 7 34.13 1.44
-6 4 -7 -0.14 0.46
6 -4 7 0.53 0.74
6 -4 7 -0.53 0.51
-6 4 -7 -0.61 1.18
-6 4 -7 1.15 1.5
-6 4 -7 -1.35 0.6
-8 -3 7 23.65 2.28
-7 -3 7 39.95 2.51
-6 -3 7 279.77 11.23
-6 -3 7 298.94 11.64
-5 -3 7 72.28 3.82
-5 -3 7 84.11 3.71
-5 -3 7 87.1 3.71
-4 -3 7 95.92 4.17
-4 -3 7 92.93 4.46
-3 -3 7 317.28 12.5
-3 -3 7 307.33 11.99
-3 -3 7 321.2 12.12
-3 -3 7 334.39 11.65
-2 -3 7 19.37 1.59
-2 -3 7 16.51 1.62
-2 -3 7 16.99 1.42
-2 -3 7 16.03 1.22
-2 -3 7 16 1.32
-1 -3 7 18.2 1.66
-1 -3 7 17.86 1.19
-1 -3 7 16.34 0.94
1 3 -7 18.28 1.02
-1 -3 7 17.86 0.85
-1 -3 7 18.6 1.44
-1 -3 7 15.3 1.16
1 3 -7 17.49 0.88
0 -3 7 12.87 1.07
0 3 -7 12.92 1.16
0 3 -7 14.16 0.83
0 -3 7 12.85 0.81
0 -3 7 13.19 1.03
0 -3 7 13.7 1.36
0 -3 7 11.5 1.03
0 -3 7 15.28 1.32
1 -3 7 5.53 0.7
-1 3 -7 4.68 0.69
1 -3 7 5.75 0.73
1 -3 7 5.1 0.54
1 -3 7 5.42 0.73
-1 3 -7 4.89 1.39
-1 3 -7 4.45 0.53
1 -3 7 4.76 0.75
1 -3 7 5.64 1.19
1 -3 7 4.66 1.15
-2 3 -7 81.39 4.27
2 -3 7 83.96 3.55
2 -3 7 83.94 3.3
-2 3 -7 81.56 2.99
2 -3 7 89.62 2.99
2 -3 7 80.75 3.42
-2 3 -7 81.24 3.31
2 -3 7 84.96 3.87
2 -3 7 85.04 3.75
3 -3 7 61.86 3.49
3 -3 7 63.76 2.73
3 -3 7 62.28 2.93
-3 3 -7 61 3.73
3 -3 7 62.81 2.34
-3 3 -7 60.62 3.71
3 -3 7 60.41 2.71
-3 3 -7 64.17 2.72
-3 3 -7 60.77 2.34
4 -3 7 67.52 2.99
-4 3 -7 67.47 4.05
4 -3 7 68.08 3.19
-4 3 -7 62.33 3.99
-4 3 -7 69.87 2.96
4 -3 7 67.51 2.48
-4 3 -7 67.21 2.48
5 -3 7 50.36 2.68
5 -3 7 50.76 1.93
-5 3 -7 49.54 2.23
-5 3 -7 49.9 1.92
-5 3 -7 40.79 3.42
5 -3 7 47.99 2.25
-5 3 -7 47.7 3.83
-6 3 -7 1.01 0.67
-6 3 -7 2.29 0.91
6 -3 7 1.27 1.05
-6 3 -7 1.9 1.43
6 -3 7 0.62 0.73
-8 -2 7 291.54 11.85
-7 -2 7 41.85 2.5
-7 -2 7 38.39 2.35
-6 -2 7 454.88 16.8
-6 -2 7 418.48 17.23
-6 -2 7 452.43 17.28
-5 -2 7 56.69 2.69
-5 -2 7 52.41 2.92
-4 -2 7 93.12 3.89
-4 -2 7 94.92 3.97
-4 -2 7 93.43 4.23
-3 -2 7 96.19 4.24
-3 -2 7 86.11 3.82
-3 -2 7 94.05 3.9
-3 -2 7 92.65 3.82
-3 -2 7 90.35 3.74
-2 -2 7 41.23 2.16
-2 -2 7 38.94 2.21
-2 -2 7 37.55 1.88
-2 -2 7 37.97 1.9
-2 -2 7 37.62 1.97
-1 -2 7 1180.57 40.69
-1 -2 7 1167.41 41.88
-1 -2 7 1191.35 43.54
-1 -2 7 1166.8 38.2
-1 -2 7 1115.09 42.33
-1 -2 7 1133.27 42.47
1 2 -7 1162.98 38.21
0 -2 7 54.51 2.42
0 2 -7 50.64 1.87
0 -2 7 48.37 2.11
0 2 -7 53.94 2.16
0 -2 7 52.74 2.74
0 -2 7 51.59 1.87
0 -2 7 52.38 2.39
1 -2 7 29.01 1.7
-1 2 -7 26.92 1.36
-1 2 -7 26.29 1.11
1 -2 7 26.21 1.66
1 -2 7 27.16 1.36
1 -2 7 26.86 1.11
1 -2 7 24.85 1.32
1 -2 7 27.47 2.5
2 -2 7 16.92 1.46
2 -2 7 15.68 0.81
2 -2 7 15.71 1.08
2 -2 7 18.14 1.65
-2 2 -7 14.31 0.81
-2 2 -7 16.05 1.85
2 -2 7 13.3 1.04
2 -2 7 14.42 1.37
-2 2 -7 14.07 1.05
-3 2 -7 0.82 0.44
3 -2 7 0.21 0.96
3 -2 7 3.83 1.71
-3 2 -7 -0.11 1.47
-3 2 -7 0.5 0.73
3 -2 7 1.2 0.46
3 -2 7 0.62 0.7
3 -2 7 0.17 0.85
4 -2 7 5.64 0.62
-4 2 -7 1.98 1.51
4 -2 7 6.63 1.27
-4 2 -7 8.88 1.96
-4 2 -7 6.7 0.76
-4 2 -7 6.48 0.62
4 -2 7 5.98 0.83
5 -2 7 427.45 15.53
-5 2 -7 427.38 14.22
5 -2 7 433.21 14.21
-5 2 -7 446.73 15.65
-5 2 -7 411.24 18.67
5 -2 7 440.71 15.65
-5 2 -7 385.39 18.44
-8 -1 7 123.31 5.66
-7 -1 7 11.41 1.38
-7 -1 7 15.05 1.55
-6 -1 7 22.96 1.93
-6 -1 7 24.71 1.7
-6 -1 7 26.04 1.78
-6 -1 7 22.88 1.55
-5 -1 7 0.77 0.75
-5 -1 7 2.93 1.46
-5 -1 7 1.11 0.85
-4 -1 7 18.93 1.32
-4 -1 7 17.72 1.57
-4 -1 7 20.04 1.22
-4 -1 7 17.47 1.33
-3 -1 7 8.07 0.87
-3 -1 7 8.16 0.87
-3 -1 7 7.66 1.11
-3 -1 7 9.46 1.09
-2 -1 7 1.17 0.94
-2 -1 7 1.45 0.87
-2 -1 7 1.99 0.88
-2 -1 7 2.58 0.68
-2 -1 7 2.08 0.59
-1 -1 7 136.77 4.66
-1 -1 7 141.14 5.64
-1 -1 7 127.9 5.44
-1 -1 7 141.33 5.83
-1 -1 7 142.94 5.25
0 -1 7 90.83 3.64
0 -1 7 86.05 3.85
0 1 -7 85.23 3
0 -1 7 85.82 3
0 -1 7 83.61 3.38
0 -1 7 85.11 3.4
0 -1 7 92.31 4.21
0 -1 7 83.95 3.71
0 1 -7 89.01 3.44
1 -1 7 132.16 5.07
-1 1 -7 131.22 4.46
1 -1 7 128.3 5.69
-1 1 -7 130.98 4.95
1 -1 7 137.02 4.45
1 -1 7 124.89 4.93
1 -1 7 125.85 5.03
2 -1 7 69.95 2.89
2 -1 7 71.54 3.56
-2 1 -7 69.89 2.61
2 -1 7 69.17 3.09
2 -1 7 70.11 2.6
2 -1 7 72.69 3.33
-2 1 -7 71.01 2.89
-2 1 -7 76.21 4.05
3 -1 7 48.63 3.2
-3 1 -7 45.15 3.16
3 -1 7 46.27 2.39
-3 1 -7 43.06 2.04
-3 1 -7 41.98 1.83
3 -1 7 45.59 1.84
3 -1 7 45.16 2.06
-4 1 -7 61.38 3.21
4 -1 7 57.28 2.59
4 -1 7 63.87 3.24
-4 1 -7 59.17 3.65
-4 1 -7 58.09 2.58
-4 1 -7 54.93 3.49
-4 1 -7 59.95 2.34
4 -1 7 62.68 2.34
5 -1 7 0.43 0.75
-5 1 -7 2.21 0.73
5 -1 7 1.72 1.08
-5 1 -7 1.13 0.92
-5 1 -7 0.79 1.23
-9 0 7 2.12 1.17
-8 0 7 58.67 3.42
-7 0 7 59.68 3.06
-7 0 7 55.46 2.87
-7 0 7 58.1 2.54
-6 0 7 63.25 3.13
-6 0 7 58.66 2.52
-6 0 7 53.39 2.75
-5 0 7 5.45 0.71
-5 0 7 5.09 0.88
-5 0 7 4.87 0.8
-5 0 7 5.64 1.16
-4 0 7 29.34 1.89
-4 0 7 27.93 1.6
-4 0 7 28.84 1.42
-4 0 7 28.88 1.7
-3 0 7 17.45 1.15
-3 0 7 15.66 1.58
-3 0 7 15.7 1.31
-3 0 7 13.6 1.38
-2 0 7 0.76 1.01
-2 0 7 1.68 1.1
-1 0 7 146.25 6.07
-1 0 7 140.02 5.86
0 0 -7 401.89 12.81
0 0 7 380.68 13.97
0 0 7 372.01 14.07
0 0 -7 391.69 14.09
0 0 7 384.01 14.56
0 0 7 370.85 17.9
0 0 7 393.49 12.79
1 0 7 110.15 4.39
1 0 7 112.03 5.18
-1 0 -7 108.06 3.88
-1 0 -7 118.15 4.31
1 0 7 111.63 4.29
1 0 7 113.11 3.88
1 0 7 106.06 5.57
2 0 7 8.61 1.07
2 0 7 6.67 0.57
-2 0 -7 7.73 0.6
2 0 7 6.67 0.76
2 0 7 8.19 1.55
2 0 7 6.13 1.02
-2 0 -7 7.82 0.72
2 0 7 7.34 0.97
3 0 7 40.52 1.62
-3 0 -7 40.01 1.64
-3 0 -7 39.65 2.74
3 0 7 44.28 2.54
-3 0 -7 39.54 1.92
3 0 7 40.79 1.95
3 0 7 35.9 3.08
4 0 7 15.08 0.91
-4 0 -7 14.95 0.92
4 0 7 13.68 1.31
-4 0 -7 15.02 1.85
4 0 7 13.46 1.81
-4 0 -7 13.45 1.19
-9 1 7 66.45 3.45
-8 1 7 72.5 3.86
-7 1 7 11.03 1.67
-7 1 7 13.24 1.18
-7 1 7 10.31 1.51
-6 1 7 19.61 1.49
-6 1 7 22.64 1.4
-5 1 7 57.58 2.83
-5 1 7 52.02 2.51
-5 1 7 54.22 2.54
-5 1 7 52.7 2.18
-4 1 7 374.83 14.45
-4 1 7 382.31 13.04
-4 1 7 360.52 12.12
-3 1 7 3.59 0.72
-3 1 7 3.41 1.1
-3 1 7 1.94 1.18
-2 1 7 2.69 1.55
-2 1 7 1.8 0.8
-1 1 7 105.1 4.9
0 1 7 75.94 4.3
0 -1 -7 87.01 2.89
0 1 7 81.87 4.24
0 -1 -7 85.25 3.32
0 1 7 85 2.87
0 1 7 76.57 3.4
0 1 7 79.77 3.28
1 1 7 24.72 1.57
-1 -1 -7 27.38 1.16
-1 -1 -7 23.82 1.61
1 1 7 26.18 1.9
1 1 7 28.23 1.54
1 1 7 26.31 1.13
1 1 7 26.76 2.29
-2 -1 -7 12.68 1.07
2 1 7 11.54 0.77
2 1 7 11.38 2.23
-2 -1 -7 11.15 0.79
2 1 7 11.62 1.14
3 1 7 36.24 2.04
3 1 7 32.84 2.99
3 1 7 34 1.58
-3 -1 -7 35.9 1.99
-4 -1 -7 42.71 2.09
4 1 7 47.15 2.14
-8 2 7 2.86 1.08
-7 2 7 0.96 1.21
-7 2 7 1.24 0.8
-7 2 7 2.31 1.05
-6 2 7 29.83 1.74
-6 2 7 27.07 1.63
-5 2 7 14.44 1.36
-4 2 7 66.71 2.81
-3 2 7 0.77 1.54
-3 2 7 2 0.71
-2 2 7 4.98 1.37
-1 2 7 40.12 2.65
0 2 7 1.57 0.69
0 2 7 1.77 1.38
0 2 7 2.09 0.58
1 2 7 14.29 1.08
1 2 7 10.2 2.27
-1 -2 -7 14.91 1.1
-1 -2 -7 12.98 0.78
1 2 7 14.29 0.8
2 2 7 85.31 3.17
-2 -2 -7 86.91 3.16
-2 -2 -7 87.51 3.54
2 2 7 90.66 3.55
2 2 7 87.31 4.31
3 2 7 18.61 1.61
-3 -2 -7 17.66 0.94
-3 -2 -7 19.63 1.56
3 2 7 18.28 0.98
-8 3 7 3.47 1.63
-6 3 7 1.46 0.84
-5 3 7 8 1.28
-4 3 7 23.95 1.46
-3 3 7 678.43 24.26
-3 3 7 633.42 22.55
-2 3 7 328.09 12.74
-1 3 7 114.58 5.5
0 3 7 56.69 3.79
-1 -3 -7 4.58 0.88
-1 -3 -7 4.16 0.63
1 3 7 2.97 0.63
1 3 7 3.94 0.73
1 3 7 1.43 2.17
-2 -3 -7 111.63 4.37
2 3 7 107.9 5.11
2 3 7 107.05 3.89
2 3 7 119.18 4.4
-2 -3 -7 110.44 3.89
-5 4 7 13.37 1.22
-4 4 7 200.02 7.91
-4 4 7 181.1 6.97
-3 4 7 8.97 2.15
-2 4 7 82.96 4.21
-1 4 7 26.25 2.82
0 4 7 16.65 2.57
1 4 7 -1.19 0.63
-1 -4 -7 0.28 0.58
-3 5 7 34.75 2.62
-2 5 7 -0.38 1.53
-1 5 7 1.53 2.39
-2 -9 8 -0.27 0.84
-1 -9 8 24.92 1.15
1 9 -8 23.96 1.17
-1 -9 8 27.87 1.45
0 -9 8 5.08 0.77
0 9 -8 5.41 0.82
0 9 -8 5.35 0.76
0 -9 8 6.08 0.6
-1 9 -8 0.1 0.68
1 -9 8 3.17 1.46
-1 9 -8 0.24 1.27
1 -9 8 -0.25 0.66
-1 9 -8 -1.29 0.66
1 -9 8 -0.45 0.67
-2 9 -8 5.99 0.63
2 -9 8 6.28 1.49
2 -9 8 5.18 1.01
-2 9 -8 4.95 1.46
2 -9 8 6.1 0.62
-2 9 -8 4.4 1.01
3 -9 8 115.38 4.34
-3 9 -8 111.35 3.95
-3 9 -8 112.96 4.39
-3 9 -8 94.15 5.81
3 -9 8 112.6 3.94
4 -9 8 4.88 1
-4 9 -8 4.64 0.98
-2 -8 8 56.71 2.42
2 8 -8 51.28 2.52
2 8 -8 51.06 1.99
-2 -8 8 50.9 1.96
1 8 -8 223.21 7.51
-1 -8 8 215.51 7.48
-1 -8 8 223.53 8.24
0 8 -8 51.71 2.04
0 -8 8 51.64 2.71
0 -8 8 53.43 2.03
0 -8 8 55.51 2.34
0 8 -8 55.23 2.42
-1 8 -8 15.46 1.25
1 -8 8 18.2 1.22
-1 8 -8 17 2.33
1 -8 8 17.27 1.59
1 -8 8 16.32 0.92
-1 8 -8 16.65 0.94
-2 8 -8 3.58 0.73
2 -8 8 3.8 0.73
2 -8 8 3.72 0.73
-2 8 -8 4.8 1.5
-2 8 -8 3.58 0.72
2 -8 8 4.48 1.15
-3 8 -8 61.03 4
-3 8 -8 69.63 3.1
3 -8 8 71.49 2.59
3 -8 8 72.28 3.07
3 -8 8 74.1 3.49
-3 8 -8 71.14 2.61
-4 8 -8 14.08 1.16
-4 8 -8 15.65 1.97
-4 8 -8 12.21 1.73
4 -8 8 15.29 0.88
4 -8 8 12.91 1.13
-4 8 -8 13.18 0.88
-4 -7 8 -2.3 1.38
2 7 -8 30.9 1.3
-2 -7 8 33.01 1.54
2 7 -8 32.87 1.64
-2 -7 8 30.5 1.94
-2 -7 8 27.84 1.26
1 7 -8 7.26 0.7
1 7 -8 6.78 0.96
-1 -7 8 8.3 1.38
-1 -7 8 8.46 0.91
-1 -7 8 7.31 0.64
-1 -7 8 7.07 1.6
0 -7 8 28.13 2.04
0 -7 8 27.46 1.68
0 -7 8 27.51 1.3
0 -7 8 25.69 1.87
0 7 -8 28.47 1.77
0 7 -8 25.97 1.31
1 -7 8 33.98 1.83
-1 7 -8 30.8 2.53
-1 7 -8 32.87 1.36
1 -7 8 30.79 2.01
1 -7 8 32.86 1.35
-1 7 -8 28.81 1.88
-2 7 -8 22.21 1.68
-2 7 -8 24.44 1.13
2 -7 8 24.53 1.12
2 -7 8 24.29 1.81
2 -7 8 24.32 1.65
-2 7 -8 17.92 2.45
-3 7 -8 93.03 5.07
-3 7 -8 79.07 4.82
3 -7 8 91.7 4
3 -7 8 95.91 3.69
3 -7 8 91.6 3.34
-3 7 -8 91.49 3.71
-3 7 -8 97.26 3.36
-4 7 -8 0.67 0.88
4 -7 8 0.58 0.7
-4 7 -8 1.42 0.69
-4 7 -8 3.95 1.92
-4 7 -8 -0.57 1.32
4 -7 8 1.52 0.98
4 -7 8 1.91 1.53
-5 7 -8 11.26 2.38
-5 7 -8 13.45 1.2
5 -7 8 16.57 1.49
5 -7 8 15.62 0.9
-5 7 -8 14.68 0.88
-3 -6 8 11.5 1.3
-2 -6 8 38.92 2.16
-2 -6 8 35.25 1.65
-2 -6 8 29.47 2.66
-2 -6 8 36.93 1.4
-2 -6 8 35.79 2.08
2 6 -8 37.24 1.74
2 6 -8 36.25 1.43
-1 -6 8 17.61 1.33
1 6 -8 18.93 1.02
1 6 -8 16.01 1.46
-1 -6 8 18.79 1
-1 -6 8 18.27 1.6
-1 -6 8 18.95 1.73
0 -6 8 44.83 2.4
0 -6 8 44.22 2.48
0 6 -8 47.4 2.09
0 -6 8 46.43 1.75
0 -6 8 47.46 2.02
0 6 -8 44.69 1.76
1 -6 8 5 0.66
-1 6 -8 4.97 1.68
1 -6 8 4.68 0.51
-1 6 -8 5.16 0.67
-1 6 -8 4.4 0.5
-1 6 -8 3.69 1.31
1 -6 8 5.18 1.13
-2 6 -8 16.51 1.21
2 -6 8 16.86 1.19
2 -6 8 18 1.63
-2 6 -8 18.66 1.95
2 -6 8 17.06 0.91
-2 6 -8 15.81 2.13
-2 6 -8 17 0.92
-3 6 -8 58.99 2.57
-3 6 -8 61.63 3.62
3 -6 8 63.51 2.56
3 -6 8 56.13 2.91
3 -6 8 58.96 2.23
-3 6 -8 58.96 3.83
-3 6 -8 57.37 2.23
4 -6 8 -0.16 1.57
4 -6 8 2.86 1
-4 6 -8 2.66 1.49
-4 6 -8 3.57 0.92
4 -6 8 2.18 0.73
-4 6 -8 2.91 0.71
-4 6 -8 3.05 1.37
-5 6 -8 3.33 1.37
5 -6 8 2.3 0.56
-5 6 -8 2.37 0.53
-5 6 -8 0.67 0.88
-5 6 -8 2.32 1.52
5 -6 8 1.14 1
-4 -5 8 87.81 4.57
-4 -5 8 98.27 4.21
-3 -5 8 18.02 1.81
-3 -5 8 21.09 1.57
-2 -5 8 -0.72 1.44
-2 -5 8 -0.22 0.88
-2 -5 8 -1.49 0.68
1 5 -8 26.21 1.19
-1 -5 8 27.72 1.18
-1 -5 8 28.03 1.82
-1 -5 8 24.82 1.81
1 5 -8 25.02 1.38
-1 -5 8 24.59 1.3
0 5 -8 21.87 1.5
0 5 -8 20.34 0.98
0 -5 8 20.67 1.41
0 -5 8 21.9 1.65
0 -5 8 22.13 1.4
0 -5 8 21.98 0.97
-1 5 -8 48.57 2.28
1 -5 8 48.45 2.31
1 -5 8 48.61 2.48
1 -5 8 48.66 2.22
1 -5 8 47.15 1.8
-1 5 -8 46.03 1.81
-2 5 -8 109.46 4.46
2 -5 8 117.95 4.74
-2 5 -8 117.61 5.95
2 -5 8 116.52 4.44
-2 5 -8 113.31 5.85
2 -5 8 118.19 3.99
-2 5 -8 110.12 3.99
-3 5 -8 33.35 1.95
3 -5 8 36.78 2.18
3 -5 8 36.79 1.97
3 -5 8 36.71 1.47
-3 5 -8 34.25 2.77
-3 5 -8 35.94 1.48
-3 5 -8 31.29 2.53
4 -5 8 22.11 2.11
-4 5 -8 24.95 1.44
4 -5 8 23.45 1.45
-4 5 -8 23.23 2.73
-4 5 -8 23.23 1.29
4 -5 8 24.33 1.3
-4 5 -8 23.61 2.2
-5 5 -8 52.31 3.33
5 -5 8 54.48 2.54
-5 5 -8 56.4 3.98
5 -5 8 53 2.12
-5 5 -8 51.27 2.49
-5 5 -8 49.64 2.11
-5 -4 8 187.98 7.62
-4 -4 8 17.01 2.02
-4 -4 8 20.94 1.92
-3 -4 8 9.51 1.24
-3 -4 8 5.89 1.27
-3 -4 8 7.49 1.07
-2 -4 8 82.67 3.55
-2 -4 8 83.82 3.55
-2 -4 8 78.89 3.79
-1 -4 8 35.15 1.72
1 4 -8 36.7 1.47
1 4 -8 38.56 1.82
-1 -4 8 35.75 1.44
-1 -4 8 37.12 2.33
-1 -4 8 35.48 1.89
0 -4 8 13.96 1.55
0 -4 8 12.21 0.84
0 4 -8 12.9 1
0 -4 8 13.18 0.93
0 -4 8 12.35 1.08
0 -4 8 12.16 1.26
0 4 -8 11.96 0.87
1 -4 8 209.06 8.47
1 -4 8 198.71 8.08
-1 4 -8 215.65 7.08
1 -4 8 210.15 7.92
1 -4 8 215.18 7.07
-1 4 -8 208.03 7.83
1 -4 8 209.36 7.8
2 -4 8 4.2 0.88
-2 4 -8 4.21 0.5
-2 4 -8 4.43 0.81
-2 4 -8 2.95 1.59
2 -4 8 2.43 1.06
2 -4 8 5.53 1.81
2 -4 8 3.56 0.89
2 -4 8 4.17 0.51
3 -4 8 60.24 2.53
3 -4 8 62.96 2.28
-3 4 -8 53.85 4
3 -4 8 60.54 3.24
3 -4 8 57.62 2.91
-3 4 -8 57.1 2.52
-3 4 -8 58.83 2.28
-3 4 -8 53.69 3.44
-4 4 -8 83.79 3.41
4 -4 8 82.95 3.08
4 -4 8 79.68 3.76
4 -4 8 86.89 3.42
-4 4 -8 80.23 4.52
-4 4 -8 85.04 5.05
-4 4 -8 83.61 3.08
-5 4 -8 1.53 0.54
5 -4 8 0.53 0.54
-5 4 -8 0.56 1.27
-5 4 -8 2.63 0.93
-5 4 -8 0.71 1.51
5 -4 8 1.51 1.04
-6 -3 8 890.09 33.11
-5 -3 8 256.11 9.26
-5 -3 8 210.54 9.49
-4 -3 8 56.01 3.37
-4 -3 8 63.23 2.91
-3 -3 8 16.97 1.33
-3 -3 8 17.93 1.66
-3 -3 8 15.42 1.38
-2 -3 8 29.62 1.85
-2 -3 8 30.97 2.47
-2 -3 8 29.28 1.93
-2 -3 8 27.97 2.12
1 3 -8 171.61 5.9
-1 -3 8 175.62 5.89
-1 -3 8 172.62 7.12
-1 -3 8 181.38 7.05
-1 -3 8 178.36 6.66
-1 -3 8 171.21 6.8
0 -3 8 14.55 0.98
0 3 -8 14.97 0.78
0 -3 8 15.9 1.89
0 -3 8 14.81 1.1
0 -3 8 15.31 0.77
0 -3 8 16.81 1.57
0 3 -8 14.4 1.03
-1 3 -8 143.27 4.91
1 -3 8 145.72 6.24
-1 3 -8 141.58 5.45
1 -3 8 141.79 5.43
1 -3 8 143.2 4.9
1 -3 8 146.47 5.64
-2 3 -8 10.67 0.9
2 -3 8 9.34 0.76
2 -3 8 12.37 2
-2 3 -8 11.92 1.56
-2 3 -8 9.4 0.95
2 -3 8 9.32 0.96
2 -3 8 9.7 1.27
2 -3 8 9.65 1.01
3 -3 8 14.25 1.79
3 -3 8 14.96 1.04
-3 3 -8 12.45 1.95
-3 3 -8 13.47 1.72
3 -3 8 14.52 1.17
-3 3 -8 13.35 1.13
-3 3 -8 12.77 1.02
3 -3 8 11.11 1.77
-4 3 -8 10.76 0.92
-4 3 -8 11.64 0.83
4 -3 8 12.54 1.17
-4 3 -8 12.1 1.71
-4 3 -8 11.57 2.38
4 -3 8 11.34 0.84
4 -3 8 10.9 1.45
5 -3 8 26.47 1.28
5 -3 8 28.14 1.84
-5 3 -8 28.4 1.77
-5 3 -8 28.06 1.28
-5 3 -8 28.95 2.55
-8 -2 8 20.71 2.01
-6 -2 8 245.79 9.75
-5 -2 8 29.95 2.1
-5 -2 8 25.15 2.1
-4 -2 8 5.49 1.17
-4 -2 8 5.32 1.2
-3 -2 8 71.04 3.2
-3 -2 8 73.86 3.51
-3 -2 8 79.63 3.46
-3 -2 8 71.21 3.31
-2 -2 8 128.55 5.23
-2 -2 8 126.31 4.89
-2 -2 8 120.32 5
-2 -2 8 120.16 5.25
-1 -2 8 233.95 9.36
-1 -2 8 235.65 8.74
-1 -2 8 239.55 9.35
0 2 -8 145.38 4.98
0 -2 8 147.8 6.1
0 -2 8 143.78 4.97
0 -2 8 148.1 6.11
0 2 -8 148.39 5.55
0 -2 8 147.47 5.65
0 -2 8 139.54 5.51
1 -2 8 17.11 1.76
-1 2 -8 15.59 1.1
-1 2 -8 16.16 0.84
1 -2 8 14.57 1.06
1 -2 8 14.96 1.58
1 -2 8 15.57 0.82
-2 2 -8 0.01 0.76
2 -2 8 -0.03 0.61
2 -2 8 1.32 0.87
2 -2 8 0.47 0.97
2 -2 8 1.26 1.86
-2 2 -8 0.75 0.45
2 -2 8 0.5 0.45
3 -2 8 31.58 2
3 -2 8 28.69 1.87
-3 2 -8 30.01 1.33
-3 2 -8 30.06 2.38
3 -2 8 30.99 2.41
-3 2 -8 28.4 1.83
-3 2 -8 29.69 2.69
3 -2 8 31.88 1.34
4 -2 8 41.6 2.25
4 -2 8 41.8 2.39
-4 2 -8 41.09 2.87
-4 2 -8 42.27 1.72
4 -2 8 42.45 1.71
-4 2 -8 44.91 3.52
-4 2 -8 41.27 2.19
-6 -1 8 8.65 1.21
-5 -1 8 214.54 8.41
-5 -1 8 214.77 8.88
-4 -1 8 23.77 1.75
-4 -1 8 25.93 2.19
-3 -1 8 1.13 1.36
-3 -1 8 0.8 0.87
-3 -1 8 -1.54 1.3
-2 -1 8 176.44 7.15
-2 -1 8 170.13 7.04
-1 -1 8 54.84 3.04
-1 -1 8 56.37 2.77
0 -1 8 3.08 0.73
0 1 -8 2.19 0.51
0 1 -8 2.68 0.67
0 -1 8 1.37 0.47
0 -1 8 3.32 1.33
-1 1 -8 24 1.09
1 -1 8 24.35 1.07
1 -1 8 22.96 1.32
1 -1 8 22.4 1.52
1 -1 8 23.01 2.09
-1 1 -8 24.66 1.36
1 -1 8 29.34 1.98
2 -1 8 9.28 0.8
-2 1 -8 9.67 0.99
2 -1 8 7.17 1.47
2 -1 8 10.4 1.09
2 -1 8 8.68 2.17
-2 1 -8 10.48 0.82
3 -1 8 30.76 1.9
-3 1 -8 30.15 1.85
-3 1 -8 31.91 1.47
3 -1 8 23.81 2.62
3 -1 8 32.9 1.97
-3 1 -8 28.6 2.58
3 -1 8 29.69 1.46
4 -1 8 10.91 1.02
-4 1 -8 11.88 2.09
4 -1 8 12.19 0.84
-4 1 -8 10.96 0.95
-4 1 -8 13.11 0.85
-4 1 -8 7.57 2.04
-6 0 8 70.79 3.07
-6 0 8 75.23 3.37
-5 0 8 5.15 1.66
-5 0 8 9.1 1.07
-5 0 8 8.38 0.98
-4 0 8 25.68 2.2
-4 0 8 26.65 1.76
-3 0 8 24.23 2.1
-3 0 8 25.81 2.03
-2 0 8 135.47 5.77
-2 0 8 143.38 6.08
-1 0 8 10.31 1.59
0 0 8 14.29 1.78
0 0 8 12.64 1.19
0 0 8 12.73 0.7
-1 0 -8 -0.27 0.54
1 0 8 1.34 0.58
1 0 8 1.45 2.03
1 0 8 -0.16 0.6
-1 0 -8 -0.65 0.58
2 0 8 27.17 1.22
2 0 8 28.37 1.54
2 0 8 25.73 2.39
-2 0 -8 27 1.52
-2 0 -8 28.55 1.25
-3 0 -8 178.03 6.52
3 0 8 163.17 7.31
3 0 8 167.51 5.86
3 0 8 172.78 6.52
-6 1 8 10.63 1.34
-6 1 8 9.34 1.16
-5 1 8 105.96 4.18
-4 1 8 69.08 3.6
-3 1 8 0.85 0.94
-3 1 8 0.45 1.23
-2 1 8 -1.91 1.83
-1 1 8 0.21 1.94
0 1 8 8.98 2.21
-1 -1 -8 0.76 0.47
1 1 8 1.04 0.88
-1 -1 -8 1.05 0.8
1 1 8 0.6 1.52
1 1 8 1.08 0.45
2 1 8 2.27 1
-2 -1 -8 1.92 0.89
2 1 8 2.61 0.66
2 1 8 -0.51 2.1
-6 2 8 1.17 0.81
-5 2 8 44.37 2.35
-3 2 8 93.8 4.74
-2 2 8 13.14 1.9
-1 2 8 62.18 3.53
0 2 8 -1.11 1.52
1 2 8 15.16 2.52
-1 -2 -8 13.58 1.1
1 2 8 13.81 1.37
2 2 8 2.96 1.02
-2 -2 -8 4.24 0.93
-3 3 8 11.59 2.27
-2 3 8 588.25 22.05
-1 3 8 266.63 10.78
0 3 8 72.92 3.91
-3 4 8 34.03 3.18
-2 4 8 463.47 17.66
0 9 -9 45.43 2.21
0 -9 9 49.25 2.15
1 -9 9 25.73 1.44
-1 9 -9 24.57 1.49
-2 9 -9 4.03 0.76
2 -9 9 4.08 0.76
-2 -8 9 5.82 0.71
2 8 -9 6.95 0.79
-1 -8 9 53.59 2.36
1 8 -9 49.25 1.91
-1 -8 9 45.96 1.87
1 8 -9 50.94 2.45
0 -8 9 4.11 0.95
0 -8 9 4.38 0.68
0 8 -9 4.32 1.01
0 8 -9 3.51 0.7
0 -8 9 4.29 1.25
-1 8 -9 67.51 2.58
1 -8 9 68.16 2.55
1 -8 9 74.33 3.06
1 -8 9 68.01 3.28
-1 8 -9 70.74 3.11
-2 8 -9 53.32 2.03
-2 8 -9 44.58 3.61
2 -8 9 56.46 2.33
2 -8 9 52.62 2.01
-2 8 -9 49.49 2.35
3 -8 9 2.86 0.57
-3 8 -9 3.23 0.57
-3 8 -9 2.94 0.95
3 -8 9 2.26 0.99
1 7 -9 19.15 1.56
1 7 -9 16.74 0.91
-1 -7 9 18.15 1.7
-1 -7 9 17.22 0.89
-1 -7 9 18.08 1.43
0 7 -9 1.56 0.48
0 -7 9 2 0.65
0 -7 9 2.1 0.48
0 7 -9 0.9 0.65
0 -7 9 2.75 1.2
1 -7 9 21.94 1.82
1 -7 9 25.17 1.4
-1 7 -9 23.05 1.43
1 -7 9 22.09 1.22
-1 7 -9 22.15 1.25
-2 7 -9 1.69 1.83
2 -7 9 1.08 0.69
2 -7 9 -0.94 1.1
-2 7 -9 1.17 0.9
-2 7 -9 1.47 0.69
2 -7 9 1.66 0.96
-2 7 -9 -1.19 1.68
-3 7 -9 81.93 4.77
3 -7 9 81.72 3.04
-3 7 -9 75.3 4.52
3 -7 9 91.63 3.39
-3 7 -9 81.75 3.39
-3 7 -9 79.58 3.05
-4 7 -9 -0.26 1.35
-4 7 -9 0.34 0.66
4 -7 9 0.68 0.72
-2 -6 9 4.07 1.61
-2 -6 9 3.36 0.99
1 6 -9 75.35 3.07
-1 -6 9 71.88 2.65
1 6 -9 73.1 2.67
-1 -6 9 71.78 3.39
-1 -6 9 79.52 3.02
-1 -6 9 73.59 3.43
0 -6 9 -0.93 1.05
0 6 -9 1.54 0.64
0 6 -9 0.64 0.59
0 -6 9 3.3 1.18
0 -6 9 1.41 0.6
0 -6 9 1.78 0.59
-1 6 -9 8.14 0.75
-1 6 -9 6.37 1.92
1 -6 9 5.05 1.28
1 -6 9 6.66 0.78
1 -6 9 8.05 0.75
-1 6 -9 6.84 0.79
1 -6 9 6.66 1.01
2 -6 9 1.29 0.69
-2 6 -9 2.12 0.89
-2 6 -9 3.29 0.7
-2 6 -9 3.41 1.91
2 -6 9 4.07 1.26
-2 6 -9 1.7 1.28
2 -6 9 2.99 0.97
3 -6 9 83.25 3.18
-3 6 -9 74.6 2.86
-3 6 -9 68.79 4.47
3 -6 9 73.17 3.77
3 -6 9 79.62 2.86
-3 6 -9 79.76 4.36
-3 6 -9 72.5 3.17
-4 6 -9 6.76 1.69
-4 6 -9 6.31 0.8
-4 6 -9 4.64 0.79
4 -6 9 6.44 0.81
4 -6 9 7.24 0.86
-3 -5 9 11.61 1.56
-2 -5 9 44.27 2.48
-2 -5 9 47.28 2.61
1 5 -9 147.08 5.55
-1 -5 9 142.12 4.95
-1 -5 9 141.78 5.92
1 5 -9 148.94 4.98
-1 -5 9 146.83 5.5
-1 -5 9 143.86 5.95
0 -5 9 125.39 5.14
0 5 -9 122.4 4.37
0 -5 9 135.98 4.89
0 -5 9 122.8 5.11
0 -5 9 122.27 4.35
0 5 -9 124.06 4.93
1 -5 9 77 3.4
1 -5 9 80.19 3.17
1 -5 9 77.48 2.84
1 -5 9 73.69 3.53
-1 5 -9 80.45 2.87
-1 5 -9 76.51 3.19
2 -5 9 123.42 4.61
2 -5 9 120.47 4.16
-2 5 -9 114.9 6.2
-2 5 -9 115.14 4.16
-2 5 -9 117.6 4.62
2 -5 9 113.48 5.08
-3 5 -9 25.15 1.36
3 -5 9 27.76 1.36
-3 5 -9 26.45 2.82
3 -5 9 23.51 1.97
3 -5 9 27.8 1.53
-3 5 -9 23.82 2.64
-3 5 -9 27.5 1.52
4 -5 9 0.05 0.72
-4 5 -9 0.13 0.7
-4 5 -9 1.02 2
4 -5 9 0.39 1.02
-4 5 -9 -0.08 0.89
-4 -4 9 0.25 0.93
-3 -4 9 23.03 1.98
-3 -4 9 25.16 1.67
-2 -4 9 34.29 2.06
-2 -4 9 32.16 1.86
-2 -4 9 29.81 2.48
-1 -4 9 87.26 3.82
-1 -4 9 90.72 4.3
-1 -4 9 91.43 3.88
0 -4 9 18.17 1.36
0 -4 9 19.93 1.94
0 4 -9 16.55 0.88
0 -4 9 15.66 1.49
0 4 -9 17.71 1.43
0 -4 9 17.91 0.87
0 -4 9 19.75 1.85
-1 4 -9 83.89 3.52
1 -4 9 85.23 4.17
1 -4 9 81.6 3.03
-1 4 -9 82.64 3.05
1 -4 9 82.79 3.94
1 -4 9 89.47 3.5
-2 4 -9 0.87 1.46
-2 4 -9 0.7 0.66
2 -4 9 -0.28 0.67
2 -4 9 0.23 0.65
2 -4 9 -0.26 1.58
-2 4 -9 0.28 0.61
2 -4 9 0.76 1.46
3 -4 9 0.75 0.73
-3 4 -9 0.23 1.68
-3 4 -9 1.1 1.42
3 -4 9 0.43 0.7
3 -4 9 -0.3 1.12
-3 4 -9 -0.13 0.63
-3 4 -9 0.9 0.68
4 -4 9 -0.55 0.74
-4 4 -9 0.55 0.71
-4 4 -9 0.59 0.66
-4 4 -9 -0.3 1.47
4 -4 9 0.05 0.72
-4 -3 9 3.43 1.28
-3 -3 9 18.2 1.78
-3 -3 9 19.53 1.72
-3 -3 9 21.94 1.86
-2 -3 9 4.25 1.15
-2 -3 9 5.16 1.38
-2 -3 9 3.19 1.05
-2 -3 9 5.31 1.73
-1 -3 9 60.45 3.03
-1 -3 9 60 2.83
-1 -3 9 57.75 3.24
0 -3 9 218.95 8.41
0 3 -9 224.07 8.33
0 -3 9 207.52 9.05
0 -3 9 227.84 8.95
0 -3 9 226.35 7.53
0 -3 9 226.18 8.33
0 3 -9 230.3 7.55
1 -3 9 57.56 2.77
1 -3 9 58.72 3.71
-1 3 -9 56.96 2.1
1 -3 9 54.58 2.08
-1 3 -9 53.01 2.56
1 -3 9 57.36 2.54
2 -3 9 71.75 2.98
2 -3 9 69.34 3.32
-2 3 -9 72.26 2.99
2 -3 9 69.9 3.78
2 -3 9 72.4 2.62
-2 3 -9 72.9 2.63
3 -3 9 17.91 1.95
3 -3 9 21.06 1.39
-3 3 -9 22.85 1.1
-3 3 -9 18.28 2.67
-3 3 -9 22.1 1.36
3 -3 9 19.39 2.48
3 -3 9 22.31 1.09
4 -3 9 4.53 0.83
-4 3 -9 3.32 1.59
-4 3 -9 3.92 0.74
-5 -2 9 35.75 2.08
-4 -2 9 96.37 4.14
-3 -2 9 15.32 1.57
-3 -2 9 8.16 1.74
-3 -2 9 9.41 1.06
-2 -2 9 2.38 1.8
-2 -2 9 0.54 1.4
-1 -2 9 4.03 1.14
-1 -2 9 4.37 1.48
0 -2 9 3.66 2.01
0 -2 9 5.45 0.68
0 2 -9 5.61 0.66
0 -2 9 6.37 1.39
1 -2 9 12.7 1.11
-1 2 -9 12.37 1.06
-1 2 -9 12.82 0.94
1 -2 9 12.71 1.62
1 -2 9 11.9 1.84
1 -2 9 11.17 0.91
-2 2 -9 44.7 2.07
2 -2 9 42.07 1.75
2 -2 9 48.15 2.99
2 -2 9 49.62 2.1
-2 2 -9 43.5 1.77
2 -2 9 43.05 2.4
-3 2 -9 23.44 1.39
3 -2 9 22.93 1.43
3 -2 9 19.41 2.48
3 -2 9 22.64 1.11
-3 2 -9 21.87 2.65
-3 2 -9 23.68 1.13
-5 -1 9 110 4.67
-4 -1 9 37.27 2
-3 -1 9 5.47 1.17
-3 -1 9 6.68 1.85
-2 -1 9 -2.09 1.34
-2 -1 9 -1.11 1.27
-1 -1 9 12.29 1.8
0 -1 9 19.39 2.12
1 -1 9 2.43 1.59
-1 1 -9 4.51 0.54
1 -1 9 4.29 0.73
-1 1 -9 4.67 0.68
1 -1 9 4.49 0.52
2 -1 9 4.84 2.24
-2 1 -9 7.74 0.79
2 -1 9 6.49 0.75
-2 1 -9 6.87 1
2 -1 9 7.77 1.08
3 -1 9 4.02 1.06
-3 1 -9 5.45 0.98
-3 1 -9 2.57 1.95
-3 0 9 81.35 4.29
-2 0 9 3.5 1.49
-1 0 9 285.65 11.22
0 0 9 1.41 1.63
1 0 9 43.9 1.95
-1 0 -9 41.8 1.75
-1 0 -9 43.29 1.94
1 0 9 39.03 1.7
1 0 9 40.91 3.45
2 0 9 51.4 3.15
2 0 9 51.51 2.26
-2 0 -9 48.51 2.23
-3 1 9 5.44 1.56
-2 1 9 362.09 14.04
-1 1 9 -1.13 2.22
0 1 9 968.09 35.57
1 1 9 -3.63 1.53
1 1 9 -0.45 0.64
-3 2 9 88.1 4.69
-2 2 9 5.66 1.67
-1 2 9 -0.04 1.6
-3 3 9 20.72 2.13
0 8 -10 5.34 1.03
0 -8 10 7.77 1.03
-1 -7 10 5.79 0.91
1 7 -10 4.98 0.93
0 7 -10 -0.9 0.6
0 -7 10 -0.18 0.58
0 7 -10 -0.22 0.88
0 -7 10 -0.38 0.86
1 -7 10 44.39 2.15
1 -7 10 39.49 1.63
-1 7 -10 40.67 2.19
-1 7 -10 40.42 1.66
2 -7 10 -0.86 0.69
-2 7 -10 0.34 0.66
-2 -6 10 -1.32 1.11
-1 -6 10 14.39 1.86
0 -6 10 0.07 0.43
0 -6 10 0.35 0.63
0 6 -10 1.09 0.46
0 6 -10 0.58 0.64
0 -6 10 0.55 1.67
-1 6 -10 1.98 1.34
1 -6 10 -0.07 1.7
1 -6 10 1.16 0.47
-1 6 -10 2.31 0.71
1 -6 10 1.68 0.7
-1 6 -10 1.87 0.5
2 -6 10 9.89 1.14
-2 6 -10 8.58 1.09
-2 6 -10 10.69 2.16
2 -6 10 9.64 0.74
-2 6 -10 9.48 0.76
-2 -5 10 25.54 1.9
-1 -5 10 55.73 2.83
0 -5 10 0.83 0.43
0 5 -10 0.95 0.44
0 5 -10 0.59 0.61
0 -5 10 0.42 1.14
0 -5 10 0.04 0.61
1 -5 10 5.71 0.57
-1 5 -10 4.71 0.76
-1 5 -10 6.65 0.61
1 -5 10 5.34 1.25
1 -5 10 6.99 0.8
-1 5 -10 6.75 1.67
2 -5 10 163.83 5.78
-2 5 -10 140.17 5.15
2 -5 10 142.33 5.13
-2 5 -10 141.28 7.18
-2 5 -10 152.72 5.78
-3 -4 10 0.02 1.05
-2 -4 10 0.28 1.49
-1 -4 10 86.68 3.83
0 4 -10 74.61 3.2
0 -4 10 80.43 3.19
0 -4 10 82.65 3.6
1 -4 10 65.71 2.51
1 -4 10 69.02 3.27
-1 4 -10 67.53 2.54
1 -4 10 74.92 2.9
-1 4 -10 69.6 2.9
-2 4 -10 5.28 2.2
2 -4 10 8.14 1.09
-2 4 -10 6.38 0.63
-2 4 -10 7.44 1.03
2 -4 10 7.16 0.62
-2 -3 10 1.81 1.41
-1 -3 10 9.12 2.31
0 -3 10 30.07 1.94
0 -3 10 29.24 2.57
-1 3 -10 1.81 0.63
-1 3 -10 1.81 0.65
1 -3 10 -0.03 1.07
1 -3 10 4.06 2.28
1 -3 10 1.44 0.6
1 -3 10 1.65 0.68
-2 3 -10 32.4 1.74
2 -3 10 39.73 3.21
2 -3 10 37.21 1.77
-2 3 -10 34.55 1.47
2 -3 10 35.25 1.45
-2 3 -10 33.88 2.85
-3 -2 10 13.17 2.15
-2 -2 10 13.4 1.87
-1 -2 10 41.83 3.42
0 -2 10 13.96 2.47
-1 2 -10 32.49 1.77
1 -2 10 29.1 1.37
1 -2 10 30.4 2.9
1 -2 10 31.21 1.78
-3 -1 10 85.32 4.49
-2 -1 10 132.27 5.83
-1 -1 10 10.26 2.36
0 -1 10 -2.17 2.2
1 -1 10 0.76 1.66
1 -1 10 1.81 0.69
-3 0 10 14.76 2.26
-2 0 10 63.23 3.56
-1 0 10 -1.35 1.57
-3 1 10 8.26 2.24
-2 1 10 1.55 2.25
0 5 -11 3.72 1.47
-1 -3 11 11.99 1.93
-2 -2 11 29.61 2.77

_iucr_refine_instructions_details 
;
TITL co31_a_a.res in P-1
    co31_a.res
    created by SHELXL-2019/3 at 16:27:58 on 27-Jan-2025
REM Old TITL co31_a.res in P-1
REM SHELXT solution in P-1: R1 0.103, Rweak 0.004, Alpha 0.040
REM <I/s> 0.000 for 0 systematic absences, Orientation as input
REM Formula found by SHELXT: C30 Cl3 N O2
CELL 1.54178 10.6683 11.5338 11.8879 109.6 101.333 106.241
ZERR 2 0.0021 0.0023 0.0024 0.03 0.03 0.03
LATT 1
SFAC C H Cl N O
UNIT 60 48 6 2 4

L.S. 40
PLAN  1
SIZE 0.05 0.05 0.05
TEMP -153.15
CONF
list 4
fmap 2
acta
MORE -1
BOND $H
OMIT -3 0 5
REM <olex2.extras>
REM <HklSrc "%./co31_a.hkl">
REM </olex2.extras>

WGHT    0.045100    1.107500
FVAR       0.44514
CL01  3    0.094365    0.260432    1.147999    11.00000    0.03374    0.04098 =
         0.02917    0.00835    0.01160    0.00230
CL02  3   -0.019142    0.075837    0.710083    11.00000    0.03965    0.04472 =
         0.05752    0.01787   -0.00181    0.00837
CL03  3    0.225698    0.063455    0.853733    11.00000    0.04389    0.05124 =
         0.05701    0.02508    0.01407    0.01947
O004  5    0.671739    0.470177    0.043314    11.00000    0.03556    0.02886 =
         0.02891    0.00986    0.01864    0.01020
O005  5   -0.184695    0.220847    0.577114    11.00000    0.03481    0.04074 =
         0.03193    0.01840    0.01756    0.00745
N006  4    0.465656    0.779405    0.633292    11.00000    0.02313    0.01998 =
         0.01938    0.00442    0.00327    0.00790
C007  1    0.336944    0.527746    0.447638    11.00000    0.02356    0.01800 =
         0.01812    0.00497    0.00128    0.00694
AFIX  43
H007  2    0.292001    0.440300    0.382978    11.00000   -1.20000
AFIX   0
C008  1    0.165068    0.474066    0.555519    11.00000    0.02231    0.02695 =
         0.01614    0.01057    0.00589    0.01143
C009  1    0.506483    0.578166    0.335416    11.00000    0.02174    0.02180 =
         0.01604    0.00555    0.00317    0.01084
C00A  1    0.351364    0.695726    0.642037    11.00000    0.02461    0.02592 =
         0.01511    0.00727    0.00277    0.01203
C00B  1    0.452104    0.613720    0.438381    11.00000    0.02093    0.02174 =
         0.01646    0.00586    0.00101    0.01124
C00C  1    0.285289    0.563697    0.546186    11.00000    0.02436    0.02417 =
         0.01540    0.00825    0.00422    0.01248
C00D  1    0.115243    0.521951    0.655324    11.00000    0.02322    0.02742 =
         0.02060    0.01197    0.00436    0.01197
C00E  1    0.533388    0.915011    0.732845    11.00000    0.02555    0.01915 =
         0.02063    0.00365    0.00755    0.00694
C00F  1    0.517211    0.744259    0.535984    11.00000    0.02323    0.02409 =
         0.01596    0.00575    0.00515    0.01155
C00G  1    0.623335    0.672265    0.334114    11.00000    0.01988    0.02421 =
         0.02093    0.00993    0.00427    0.00809
C00H  1    0.298870    0.739629    0.742097    11.00000    0.02965    0.02474 =
         0.01727    0.00383    0.00397    0.01112
AFIX  43
H00H  2    0.344523    0.827244    0.806355    11.00000   -1.20000
AFIX   0
C00I  1    0.623689    0.514013    0.141136    11.00000    0.02633    0.02964 =
         0.02370    0.01464    0.01046    0.01402
C00J  1    0.449643    0.450775    0.233937    11.00000    0.02457    0.02604 =
         0.02483    0.01291    0.00802    0.00851
AFIX  43
H00J  2    0.369935    0.385448    0.230800    11.00000   -1.20000
AFIX   0
C00K  1    0.507170    0.420375    0.140958    11.00000    0.03019    0.02170 =
         0.02017    0.00508    0.00660    0.00900
AFIX  43
H00K  2    0.467470    0.333832    0.074539    11.00000   -1.20000
AFIX   0
C00L  1   -0.002173    0.438965    0.666205    11.00000    0.02762    0.03715 =
         0.02018    0.01369    0.01069    0.01664
AFIX  43
H00L  2   -0.036000    0.471944    0.733585    11.00000   -1.20000
AFIX   0
C00M  1    0.633368    0.837151    0.531237    11.00000    0.02449    0.02116 =
         0.02471    0.00246    0.00400    0.00409
AFIX  43
H00M  2    0.676298    0.924394    0.596439    11.00000   -1.20000
AFIX   0
C00N  1    0.184076    0.656895    0.745959    11.00000    0.02930    0.03422 =
         0.01822    0.00951    0.01023    0.01731
AFIX  43
H00N  2    0.147369    0.689272    0.811277    11.00000   -1.20000
AFIX   0
C00O  1    0.477059    1.007102    0.727624    11.00000    0.02638    0.02733 =
         0.02270    0.00828    0.00825    0.00800
AFIX  43
H00O  2    0.395962    0.983666    0.661207    11.00000   -1.20000
AFIX   0
C00P  1    0.680486    0.639319    0.236846    11.00000    0.02098    0.02408 =
         0.02519    0.01127    0.00650    0.00481
AFIX  43
H00P  2    0.758818    0.703925    0.237129    11.00000   -1.20000
AFIX   0
C00Q  1    0.682710    0.801992    0.434795    11.00000    0.02359    0.02277 =
         0.02682    0.00780    0.00707    0.00444
AFIX  43
H00Q  2    0.760321    0.865976    0.433376    11.00000   -1.20000
AFIX   0
C00R  1   -0.017190    0.261071    0.479745    11.00000    0.03224    0.02288 =
         0.02072    0.00706    0.00731    0.00678
AFIX  43
H00R  2   -0.062398    0.171105    0.420361    11.00000   -1.20000
AFIX   0
C00S  1    0.095773    0.340969    0.467623    11.00000    0.02909    0.02625 =
         0.01999    0.00914    0.00755    0.01092
AFIX  43
H00S  2    0.127924    0.306572    0.399394    11.00000   -1.20000
AFIX   0
C00T  1    0.651996    0.945546    0.826124    11.00000    0.03407    0.02596 =
         0.02455    0.00879    0.00550    0.01338
AFIX  43
H00T  2    0.688897    0.879881    0.827739    11.00000   -1.20000
AFIX   0
C00U  1   -0.067267    0.310003    0.578553    11.00000    0.02586    0.03232 =
         0.02778    0.01943    0.00748    0.00841
C00V  1    0.716234    1.074677    0.917696    11.00000    0.03457    0.02817 =
         0.02244    0.00651    0.00105    0.00517
AFIX  43
H00V  2    0.799040    1.098729    0.982466    11.00000   -1.20000
AFIX   0
C00W  1    0.541062    1.135286    0.821450    11.00000    0.03780    0.02885 =
         0.03329    0.01496    0.01854    0.01561
AFIX  43
H00W  2    0.502644    1.200248    0.821118    11.00000   -1.20000
AFIX   0
C00X  1    0.660439    1.167924    0.914998    11.00000    0.04617    0.02109 =
         0.02203    0.00367    0.01228    0.00625
AFIX  43
H00X  2    0.704778    1.256047    0.978480    11.00000   -1.20000
AFIX   0
C00Y  1   -0.226940    0.257569    0.685859    11.00000    0.03429    0.05053 =
         0.04842    0.03104    0.01998    0.01405
AFIX 137
H00A  2   -0.310469    0.185748    0.674116    11.00000   -1.50000
H00B  2   -0.246115    0.338509    0.698613    11.00000   -1.50000
H00C  2   -0.153348    0.273757    0.759790    11.00000   -1.50000
AFIX   0
C00Z  1    0.788378    0.563015    0.036875    11.00000    0.03838    0.04010 =
         0.03362    0.01540    0.01916    0.01268
AFIX 137
H00D  2    0.811445    0.519614   -0.038050    11.00000   -1.50000
H00E  2    0.867193    0.594543    0.112528    11.00000   -1.50000
H00F  2    0.766373    0.638464    0.031739    11.00000   -1.50000
AFIX   0

C010  1    0.053060    0.046087    0.841615    11.00000    0.03981    0.03442 =
         0.05309    0.00886    0.02535    0.00799
AFIX  23
H01A  2    0.049845    0.110268    0.919918    11.00000   -1.20000
H01B  2   -0.000981   -0.044574    0.830079    11.00000   -1.20000
AFIX   0
HKLF 4


REM  co31_a_a.res in P-1
REM wR2 = 0.0851, GooF = S = 1.045, Restrained GooF = 1.045 for all data
REM R1 = 0.0310 for 1912 Fo > 4sig(Fo) and 0.0348 for all 2090 data
REM 327 parameters refined using 0 restraints

END  
     
WGHT      0.0449      1.1115 

REM Highest difference peak  0.271,  deepest hole -0.278,  1-sigma level  0.039
Q1    1   0.0827  0.0183  0.9243  11.00000  0.05    0.27

  REM The information below was added by Olex2.
  REM
  REM R1 = 0.0310 for 1912 Fo > 4sig(Fo) and 0.0348 for all 10420 data
  REM 327 parameters refined using n/a restraints
  REM Highest difference peak 0.27, deepest hole -0.28
  REM Mean Shift 0, Max Shift 0.000.

  REM +++ Tabular Listing of Refinement Information +++
  REM R1_all = 0.0348
  REM R1_gt = 0.0310
  REM wR_ref = 0.0851
  REM GOOF = 1.045
  REM Shift_max = 0.000
  REM Shift_mean = 0
  REM Reflections_all = 10420
  REM Reflections_gt = 1912
  REM Parameters = 327
  REM Hole = -0.28
  REM Peak = 0.27
  REM Flack = n/a

  
;
_olex2_submission_original_sample_id co31
_olex2_submission_special_instructions 'No special instructions were received'
